# Supplementary material for: Transcriptomics Study on Staphylococcus aureus Biofilm Under Low Concentration of Ampicillin
Source: Front Microbiol. 2018 Oct 30;9:2413. doi: 10.3389/fmicb.2018.02413 (PMC6218852; doi:10.3389/fmicb.2018.02413)
Supplement: Table S2 — Differentially expressed genes of ampicillin-induced (A1, A2, and A3) and control (C1, C2, and C3) groups. [file Data_Sheet_1.XLSX]

## Sheet: Total
Table S2-1 Differentally expressed genes of ampicillin-induced (A1, A2, and A3) and control (C1, C2, and C3) groups
id	Position	Strand	C1,C2,C3	A1,A2,A3	foldChange	log2FoldChange	p-value	q-value	Description	Website
SAOUHSC_02964	NC_007795.1:2725951-2726655	-	282879	1896.68	0.00670489	-7.22057	9.37e-32	1.24e-28	hypothetical protein	http://www.ncbi.nlm.nih.gov/gene/?term=3921666
SAOUHSC_02965	NC_007795.1:2726754-2727695	-	232366	2442.77	0.0105126	-6.57174	5.23e-30	4.63e-27	carbamate kinase	http://www.ncbi.nlm.nih.gov/gene/?term=3921667
SAOUHSC_02967	NC_007795.1:2727712-2729142	-	107789	2085.43	0.0193473	-5.69172	9.1e-28	6.05e-25	arginine/ornithine antiporter	http://www.ncbi.nlm.nih.gov/gene/?term=3921668
SAOUHSC_00914	NC_007795.1:886283-887428	+	1094.75	25.5144	0.0233062	-5.42314	1.58e-15	4.66e-13	2-isopropylmalate synthase	http://www.ncbi.nlm.nih.gov/gene/?term=3920801
SAOUHSC_00913	NC_007795.1:885304-886173	-	1824.22	44.8766	0.0246005	-5.34517	2.78e-13	3.69e-11	hypothetical protein	http://www.ncbi.nlm.nih.gov/gene/?term=3920800
SAOUHSC_02044	NC_007795.1:1945262-1945882	-	442.498	11.8471	0.0267732	-5.22307	1.13e-13	1.67e-11	hypothetical protein	http://www.ncbi.nlm.nih.gov/gene/?term=3920495
SAOUHSC_02968	NC_007795.1:2729233-2730243	-	51976.9	1728.62	0.0332575	-4.91018	1.35e-32	3.58e-29	ornithine carbamoyltransferase	http://www.ncbi.nlm.nih.gov/gene/?term=3921669
SAOUHSC_02043	NC_007795.1:1944274-1945248	-	354.001	15.1602	0.0428254	-4.54539	5.05e-12	4.79e-10	phage head protein	http://www.ncbi.nlm.nih.gov/gene/?term=3920494
SAOUHSC_R0006	NC_007795.1:450739-453661	+	24.6182	1.2562	0.0510274	-4.29258	0.00170671	0.00940052	23S Ribosomal RNA	http://www.ncbi.nlm.nih.gov/gene/?term=3921506
SAOUHSC_02037	NC_007795.1:1942583-1942966	-	316.154	16.9212	0.053522	-4.22373	2.2e-08	7.48e-07	hypothetical protein	http://www.ncbi.nlm.nih.gov/gene/?term=3920489
SAOUHSC_02416	NC_007795.1:2244539-2244724	-	49.6626	3.46474	0.0697656	-3.84134	3.24e-11	2.53e-09	hypothetical protein	http://www.ncbi.nlm.nih.gov/gene/?term=3919627
SAOUHSC_02042	NC_007795.1:1943965-1944252	-	126.206	9.6836	0.0767287	-3.70409	1.27e-07	3.35e-06	phi Mu50B-like protein	http://www.ncbi.nlm.nih.gov/gene/?term=3920493
SAOUHSC_02038	NC_007795.1:1942978-1943325	-	104.136	8.1193	0.077968	-3.68097	3.28e-06	5.51e-05	HK97 family phage protein	http://www.ncbi.nlm.nih.gov/gene/?term=3920490
SAOUHSC_02036	NC_007795.1:1941983-1942564	-	1034.01	82.2679	0.0795616	-3.65178	7.47e-07	1.55e-05	phage structural protein	http://www.ncbi.nlm.nih.gov/gene/?term=3920488
SAOUHSC_02041	NC_007795.1:1943624-1943956	-	486.348	39.0219	0.0802346	-3.63963	4.71e-07	1.06e-05	phi Mu50B-like protein	http://www.ncbi.nlm.nih.gov/gene/?term=3920492
SAOUHSC_02035	NC_007795.1:1941556-1941921	-	424.024	34.4338	0.0812071	-3.62225	2.74e-06	4.72e-05	hypothetical protein	http://www.ncbi.nlm.nih.gov/gene/?term=3920487
SAOUHSC_02462	NC_007795.1:2284713-2284880	+	18.1004	1.48514	0.0820498	-3.60736	0.00626134	0.0259036	hypothetical protein	http://www.ncbi.nlm.nih.gov/gene/?term=3919025
SAOUHSC_02027	NC_007795.1:1930703-1931080	-	74.6664	6.21886	0.0832886	-3.58574	2.1e-07	5.21e-06	SLT orf 129-like protein	http://www.ncbi.nlm.nih.gov/gene/?term=3920480
SAOUHSC_00912	NC_007795.1:882636-885245	+	277330	23723.9	0.085544	-3.54719	4.01e-19	2.13e-16	ATP-dependent Clp protease ATP-binding subunit ClpB	http://www.ncbi.nlm.nih.gov/gene/?term=3920799
SAOUHSC_00915	NC_007795.1:887412-888053	+	572.901	49.0637	0.0856407	-3.54556	2.38e-14	4.86e-12	hypothetical protein	http://www.ncbi.nlm.nih.gov/gene/?term=3920802
SAOUHSC_02030	NC_007795.1:1934828-1936729	-	710.296	61.1118	0.086037	-3.5389	1.91e-06	3.53e-05	phi ETA orf 55-like protein	http://www.ncbi.nlm.nih.gov/gene/?term=3920483
SAOUHSC_02050	NC_007795.1:1950046-1950486	-	272.788	23.8021	0.0872549	-3.51862	1.96e-08	6.95e-07	terminase small subunit	http://www.ncbi.nlm.nih.gov/gene/?term=3920500
SAOUHSC_02969	NC_007795.1:2730276-2731511	-	19502.7	1733.61	0.0888908	-3.49182	3.66e-10	2.16e-08	arginine deiminase	http://www.ncbi.nlm.nih.gov/gene/?term=3921670
SAOUHSC_01451	NC_007795.1:1407997-1409037	-	2378.3	240.851	0.10127	-3.30372	3.77e-10	2.18e-08	threonine dehydratase	http://www.ncbi.nlm.nih.gov/gene/?term=3920228
SAOUHSC_02040	NC_007795.1:1943325-1943627	-	331.821	34.2474	0.10321	-3.27634	3.2e-06	5.44e-05	hypothetical protein	http://www.ncbi.nlm.nih.gov/gene/?term=3920491
SAOUHSC_02046	NC_007795.1:1945991-1946161	-	201.674	20.8932	0.103599	-3.27092	5.87e-06	8.8e-05	hypothetical protein	http://www.ncbi.nlm.nih.gov/gene/?term=3920496
SAOUHSC_02028	NC_007795.1:1931080-1932903	-	769.338	82.6145	0.107384	-3.21915	1.74e-06	3.29e-05	phiETA ORF57-like protein	http://www.ncbi.nlm.nih.gov/gene/?term=3920481
SAOUHSC_02034	NC_007795.1:1941182-1941526	-	289.329	33.3887	0.115401	-3.11528	3.34e-05	0.000393891	hypothetical protein	http://www.ncbi.nlm.nih.gov/gene/?term=3920486
SAOUHSC_02047	NC_007795.1:1946234-1947229	-	908.129	107.237	0.118085	-3.0821	5.45e-06	8.32e-05	phage head morphogenesis protein	http://www.ncbi.nlm.nih.gov/gene/?term=3920497
SAOUHSC_00347	NC_007795.1:360195-360386	-	1777.53	211.161	0.118794	-3.07347	0.00594089	0.024888	hypothetical protein	http://www.ncbi.nlm.nih.gov/gene/?term=3921820
SAOUHSC_02049	NC_007795.1:1948782-1950059	-	573.664	69.2915	0.120788	-3.04946	2.34e-05	0.000294598	PBSX family phage terminase large subunit	http://www.ncbi.nlm.nih.gov/gene/?term=3920499
SAOUHSC_02941	NC_007795.1:2705480-2706016	-	32412.5	3924.93	0.121093	-3.04581	0.00328024	0.0155024	hypothetical protein	http://www.ncbi.nlm.nih.gov/gene/?term=3921647
SAOUHSC_02031	NC_007795.1:1936738-1937685	-	670.524	81.8923	0.122132	-3.03349	2.73e-06	4.72e-05	hypothetical protein	http://www.ncbi.nlm.nih.gov/gene/?term=3920484
SAOUHSC_00387	NC_007795.1:391435-391572	+	16.2394	1.99238	0.122688	-3.02693	0.00010493	0.00100611	hypothetical protein	http://www.ncbi.nlm.nih.gov/gene/?term=3919123
SAOUHSC_02023	NC_007795.1:1928152-1930050	-	752.783	92.4759	0.122845	-3.02508	8.66e-07	1.77e-05	bifunctional autolysin	http://www.ncbi.nlm.nih.gov/gene/?term=3920477
SAOUHSC_00411	NC_007795.1:412193-412321	+	16.0633	1.97961	0.123238	-3.02048	0.000109064	0.00103087	hypothetical protein	http://www.ncbi.nlm.nih.gov/gene/?term=3920569
SAOUHSC_02467	NC_007795.1:2290323-2291027	-	2191.09	276.091	0.126006	-2.98843	6.23e-12	5.7e-10	alpha-acetolactate decarboxylase	http://www.ncbi.nlm.nih.gov/gene/?term=3919030
SAOUHSC_02022	NC_007795.1:1926967-1928139	-	162.106	21.0004	0.129547	-2.94845	6.41e-08	1.91e-06	phage tail fiber protein	http://www.ncbi.nlm.nih.gov/gene/?term=3920476
SAOUHSC_T0008	NC_007795.1:938714-938788	-	112.209	14.9296	0.133052	-2.90994	0.000869681	0.00548663	tRNA	http://www.ncbi.nlm.nih.gov/gene/?term=3921327
SAOUHSC_02679	NC_007795.1:2461774-2462364	-	653.573	87.5942	0.134024	-2.89944	4.95e-17	1.88e-14	respiratory nitrate reductase subunit delta	http://www.ncbi.nlm.nih.gov/gene/?term=3921241
SAOUHSC_01114	NC_007795.1:1073073-1073570	+	3550.91	487.742	0.137357	-2.864	5.98e-06	8.87e-05	fibrinogen-binding protein	http://www.ncbi.nlm.nih.gov/gene/?term=3920717
SAOUHSC_02468	NC_007795.1:2291064-2292728	-	4498.43	633.753	0.140883	-2.82743	3.21e-13	3.88e-11	acetolactate synthase	http://www.ncbi.nlm.nih.gov/gene/?term=3919031
SAOUHSC_02051	NC_007795.1:1950673-1951095	-	20.3355	2.97027	0.146064	-2.77533	0.00235912	0.0122859	int gene activator RinA	http://www.ncbi.nlm.nih.gov/gene/?term=3920501
SAOUHSC_01452	NC_007795.1:1409132-1410250	-	864.319	126.61	0.146485	-2.77117	1.83e-05	0.000236471	alanine dehydrogenase	http://www.ncbi.nlm.nih.gov/gene/?term=3919897
SAOUHSC_01129	NC_007795.1:1082647-1083579	+	2112.33	310.865	0.147167	-2.76447	6.7e-11	4.94e-09	carbamate kinase	http://www.ncbi.nlm.nih.gov/gene/?term=3920729
ulaA	NC_007795.1:324576-325922	-	2976.26	438.203	0.147233	-2.76383	0.000134991	0.00123208	PTS system ascorbate-specific transporter subunit IIC	http://www.ncbi.nlm.nih.gov/gene/?term=3919537
SAOUHSC_00438	NC_007795.1:441635-443275	+	3214.29	479.065	0.149042	-2.74621	1.09e-13	1.67e-11	alpha amylase family protein	http://www.ncbi.nlm.nih.gov/gene/?term=3919110
SAOUHSC_02048	NC_007795.1:1947236-1948771	-	333.055	50.5439	0.151759	-2.72015	0.000169667	0.0015122	SPP1 family phage portal protein	http://www.ncbi.nlm.nih.gov/gene/?term=3920498
SAOUHSC_00311	NC_007795.1:325937-326221	-	853.22	129.517	0.151798	-2.71978	0.000249607	0.00209796	hypothetical protein	http://www.ncbi.nlm.nih.gov/gene/?term=3919538
SAOUHSC_R0003	NC_007795.1:1904931-1906485	-	91.5368	13.9356	0.152241	-2.71557	2.67e-10	1.65e-08	16S Ribosomal RNA	http://www.ncbi.nlm.nih.gov/gene/?term=3921503
SAOUHSC_T00029	NC_007795.1:2242631-2242707	-	134.007	20.6923	0.154413	-2.69514	1.15e-10	8.26e-09	tRNA	http://www.ncbi.nlm.nih.gov/gene/?term=3921155
SAOUHSC_03035	NC_007795.1:2807193-2807705	-	4088.25	640.74	0.156727	-2.67367	1.03e-09	4.96e-08	hypothetical protein	http://www.ncbi.nlm.nih.gov/gene/?term=3921301
SAOUHSC_00312	NC_007795.1:326223-326666	-	851.479	134.392	0.157834	-2.66352	0.000418309	0.00316533	hypothetical protein	http://www.ncbi.nlm.nih.gov/gene/?term=3919539
SAOUHSC_00916	NC_007795.1:888046-889164	+	431.48	68.9058	0.159696	-2.6466	6.45e-14	1.14e-11	hypothetical protein	http://www.ncbi.nlm.nih.gov/gene/?term=3920803
SAOUHSC_A00526	NC_007795.1:547608-547865	-	18.8949	3.04943	0.16139	-2.63138	0.000159045	0.00142711	hypothetical protein	http://www.ncbi.nlm.nih.gov/gene/?term=3921679
SAOUHSC_00238	NC_007795.1:259676-259810	+	8.0169	1.32259	0.164975	-2.59968	0.00555708	0.0234231	hypothetical protein	http://www.ncbi.nlm.nih.gov/gene/?term=3919258
SAOUHSC_T00035	NC_007795.1:492426-492498	+	1040.04	175.469	0.168714	-2.56735	0.00393059	0.0177847	tRNA	http://www.ncbi.nlm.nih.gov/gene/?term=3921161
SAOUHSC_T00059	NC_007795.1:492252-492327	+	1570.91	270.969	0.172491	-2.5354	0.00041672	0.00316533	tRNA	http://www.ncbi.nlm.nih.gov/gene/?term=3921067
SAOUHSC_02986	NC_007795.1:2754529-2755488	-	195.548	33.9735	0.173735	-2.52504	9.46e-08	2.64e-06	accessory Sec system protein Asp3	http://www.ncbi.nlm.nih.gov/gene/?term=3921468
SAOUHSC_00439	NC_007795.1:443300-444028	+	1594.26	284.654	0.178549	-2.48561	3.14e-14	5.95e-12	hypothetical protein	http://www.ncbi.nlm.nih.gov/gene/?term=3919111
SAOUHSC_02680	NC_007795.1:2462342-2463787	-	2115.53	378.224	0.178784	-2.48371	1.96e-11	1.58e-09	nitrate reductase subunit beta	http://www.ncbi.nlm.nih.gov/gene/?term=3921242
SAOUHSC_02250	NC_007795.1:2085259-2085849	-	253.036	45.8402	0.181161	-2.46466	0.000521824	0.00378679	phage terminase small subunit	http://www.ncbi.nlm.nih.gov/gene/?term=3919671
SAOUHSC_00088	NC_007795.1:93570-94550	+	37.3165	6.76694	0.181339	-2.46324	3.26e-06	5.51e-05	hypothetical protein	http://www.ncbi.nlm.nih.gov/gene/?term=3919466
SAOUHSC_02174	NC_007795.1:2037124-2037378	-	32.9659	6.00693	0.182216	-2.45628	0.000146217	0.00132544	phage phi LC3 family holin	http://www.ncbi.nlm.nih.gov/gene/?term=3921867
SAOUHSC_00099	NC_007795.1:103075-104427	+	1948.91	357.394	0.183382	-2.44708	1.96e-06	3.56e-05	hypothetical protein	http://www.ncbi.nlm.nih.gov/gene/?term=3919808
SAOUHSC_02029	NC_007795.1:1932903-1934813	-	182.058	33.6848	0.185023	-2.43422	4.09e-05	0.00046231	phi ETA orf 56-like protein	http://www.ncbi.nlm.nih.gov/gene/?term=3920482
SAOUHSC_00097	NC_007795.1:102361-103068	+	982.69	182.283	0.185494	-2.43056	2.02e-09	9.06e-08	purine nucleoside phosphorylase	http://www.ncbi.nlm.nih.gov/gene/?term=3919807
SAOUHSC_02682	NC_007795.1:2467889-2468866	-	6498.03	1207.93	0.185892	-2.42746	5.99e-19	2.65e-16	uroporphyrin-III C-methyltransferase	http://www.ncbi.nlm.nih.gov/gene/?term=3919701
SAOUHSC_00061	NC_007795.1:66252-68027	-	10270.9	1927.38	0.187656	-2.41384	6.62e-12	5.86e-10	myosin-cross-reactive antigen	http://www.ncbi.nlm.nih.gov/gene/?term=3919092
SAOUHSC_01115	NC_007795.1:1073724-1074074	+	2370.24	447.99	0.189006	-2.40349	0.000318069	0.00252932	hypothetical protein	http://www.ncbi.nlm.nih.gov/gene/?term=3920718
SAOUHSC_00399	NC_007795.1:402508-403185	+	152.561	29.9503	0.196317	-2.34874	2.13e-06	3.85e-05	superantigen-like protein	http://www.ncbi.nlm.nih.gov/gene/?term=3919134
SAOUHSC_02565	NC_007795.1:2356474-2357310	+	2744.14	540.717	0.197044	-2.34341	1.01e-09	4.96e-08	urease accessory protein UreD	http://www.ncbi.nlm.nih.gov/gene/?term=3921562
SAOUHSC_T0003	NC_007795.1:1904671-1904746	-	120.707	23.7935	0.197119	-2.34286	0.00763039	0.0300679	tRNA	http://www.ncbi.nlm.nih.gov/gene/?term=3921322
SAOUHSC_02661	NC_007795.1:2444928-2446178	-	2550.55	504.535	0.197814	-2.33778	9.01e-15	2.18e-12	PTS system sucrose-specific transporter subunit IIBC	http://www.ncbi.nlm.nih.gov/gene/?term=3921223
SAOUHSC_02181	NC_007795.1:2042547-2044037	-	175.016	34.7011	0.198274	-2.33443	7.21e-07	1.51e-05	phi PVL orfs 18-19-like protein	http://www.ncbi.nlm.nih.gov/gene/?term=3919548
SAOUHSC_01684	NC_007795.1:1594514-1595140	-	62102.3	12355	0.198947	-2.32955	3.61e-15	9.59e-13	heat shock protein GrpE	http://www.ncbi.nlm.nih.gov/gene/?term=3921796
SAOUHSC_T0005	NC_007795.1:772155-772226	-	147.652	29.8353	0.202065	-2.30711	4.9e-09	2e-07	tRNA	http://www.ncbi.nlm.nih.gov/gene/?term=3921324
SAOUHSC_00972	NC_007795.1:946912-947199	+	120.963	25.066	0.207221	-2.27076	5.9e-06	8.81e-05	hypothetical protein	http://www.ncbi.nlm.nih.gov/gene/?term=3920117
SAOUHSC_01389	NC_007795.1:1331363-1332346	-	195.306	40.5047	0.207391	-2.26958	0.000121935	0.00112843	phosphate ABC transporter substrate-binding protein	http://www.ncbi.nlm.nih.gov/gene/?term=3920680
SAOUHSC_T00049	NC_007795.1:938623-938711	-	457.296	94.8413	0.207396	-2.26954	0.00409416	0.0183374	tRNA	http://www.ncbi.nlm.nih.gov/gene/?term=3921038
SAOUHSC_01552	NC_007795.1:1494344-1494886	-	277.201	57.608	0.207821	-2.26659	1.29e-10	9.01e-09	bacteriophage L54a deoxyuridine 5-triphosphate nucleotidohydrolase	http://www.ncbi.nlm.nih.gov/gene/?term=3920595
SAOUHSC_01450	NC_007795.1:1406644-1407966	-	1654.52	346.968	0.209709	-2.25354	1.55e-07	4.04e-06	hypothetical protein	http://www.ncbi.nlm.nih.gov/gene/?term=3920227
ureC	NC_007795.1:2352985-2354700	+	2934.71	615.984	0.209896	-2.25225	1.01e-05	0.000142777	urease subunit alpha	http://www.ncbi.nlm.nih.gov/gene/?term=3921558
SAOUHSC_00677	NC_007795.1:666157-666273	+	10.8361	2.27492	0.20994	-2.25195	0.00893419	0.0335632	hypothetical protein	http://www.ncbi.nlm.nih.gov/gene/?term=3919440
SAOUHSC_00355	NC_007795.1:364874-365242	+	57.297	12.0377	0.210093	-2.2509	1.21e-06	2.42e-05	hypothetical protein	http://www.ncbi.nlm.nih.gov/gene/?term=3921828
SAOUHSC_02394	NC_007795.1:2214325-2214417	+	39.0422	8.27157	0.211862	-2.2388	2.07e-05	0.000262795	hypothetical protein	http://www.ncbi.nlm.nih.gov/gene/?term=3919611
ureE	NC_007795.1:2354713-2355165	+	1216.37	258.499	0.212517	-2.23435	3.02e-09	1.27e-07	urease accessory protein UreE	http://www.ncbi.nlm.nih.gov/gene/?term=3921559
SAOUHSC_00069	NC_007795.1:73429-74979	-	5185.14	1102.81	0.212687	-2.23319	0.00370236	0.0170424	protein A	http://www.ncbi.nlm.nih.gov/gene/?term=3919448
SAOUHSC_02563	NC_007795.1:2355158-2355847	+	1688.85	360.296	0.213339	-2.22878	2.69e-12	2.85e-10	urease accessory protein UreF	http://www.ncbi.nlm.nih.gov/gene/?term=3921560
SAOUHSC_01685	NC_007795.1:1595172-1596149	-	66455	14234.5	0.214198	-2.22299	9.7e-14	1.61e-11	heat-inducible transcription repressor HrcA	http://www.ncbi.nlm.nih.gov/gene/?term=3921797
SAOUHSC_02851	NC_007795.1:2625749-2626144	-	84.312	18.3017	0.217071	-2.20376	0.00319785	0.0153036	hypothetical protein	http://www.ncbi.nlm.nih.gov/gene/?term=3921524
SAOUHSC_01122	NC_007795.1:1078045-1078191	+	132.741	29.1459	0.21957	-2.18724	0.00722719	0.0289524	hypothetical protein	http://www.ncbi.nlm.nih.gov/gene/?term=3920723
SAOUHSC_02033	NC_007795.1:1937698-1941165	-	1588.88	355.125	0.223507	-2.16161	3.95e-05	0.000448356	phage tape measure protein	http://www.ncbi.nlm.nih.gov/gene/?term=3920485
SAOUHSC_02970	NC_007795.1:2731858-2732307	-	142.825	31.9495	0.223697	-2.16038	5.84e-09	2.35e-07	hypothetical protein	http://www.ncbi.nlm.nih.gov/gene/?term=3921671
SAOUHSC_R00016	NC_007795.1:492125-492239	+	13.0664	2.94049	0.225042	-2.15174	0.00293994	0.0143803	5S Ribosomal RNA	http://www.ncbi.nlm.nih.gov/gene/?term=3921516
dnaK	NC_007795.1:1592613-1594445	-	312739	71225.2	0.227746	-2.1345	9.23e-08	2.61e-06	molecular chaperone DnaK	http://www.ncbi.nlm.nih.gov/gene/?term=3921795
SAOUHSC_00135	NC_007795.1:140804-141316	+	398.816	90.9685	0.228097	-2.13228	0.000646892	0.00448764	hypothetical protein	http://www.ncbi.nlm.nih.gov/gene/?term=3919844
SAOUHSC_00917	NC_007795.1:889148-889663	+	188.283	43.6017	0.231575	-2.11045	0.00157326	0.00883419	hypothetical protein	http://www.ncbi.nlm.nih.gov/gene/?term=3920804
SAOUHSC_02630	NC_007795.1:2418795-2419442	-	317.586	73.8046	0.232393	-2.10536	1e-09	4.96e-08	hypothetical protein	http://www.ncbi.nlm.nih.gov/gene/?term=3921407
SAOUHSC_02865	NC_007795.1:2638197-2638424	-	46.4908	10.8547	0.23348	-2.09863	6.73e-06	9.82e-05	hypothetical protein	http://www.ncbi.nlm.nih.gov/gene/?term=3921537
SAOUHSC_02681	NC_007795.1:2463891-2467580	-	8277.36	1935.73	0.233859	-2.09629	6.82e-13	7.87e-11	nitrate reductase subunit alpha	http://www.ncbi.nlm.nih.gov/gene/?term=3921243
SAOUHSC_01935	NC_007795.1:1842446-1843165	-	61.7674	14.6062	0.236471	-2.08026	0.00247722	0.0127757	serine protease SplF	http://www.ncbi.nlm.nih.gov/gene/?term=3921019
SAOUHSC_00237	NC_007795.1:258896-259657	-	350.166	84.1343	0.240269	-2.05727	1.3e-06	2.56e-05	hypothetical protein	http://www.ncbi.nlm.nih.gov/gene/?term=3919257
SAOUHSC_00817	NC_007795.1:799223-799693	+	75.2637	18.0879	0.240328	-2.05693	1.26e-06	2.5e-05	hypothetical protein	http://www.ncbi.nlm.nih.gov/gene/?term=3919379
SAOUHSC_02564	NC_007795.1:2355860-2356474	+	1921.48	464.552	0.241768	-2.04831	4.27e-11	3.24e-09	urease accessory protein UreG	http://www.ncbi.nlm.nih.gov/gene/?term=3921561
SAOUHSC_02248	NC_007795.1:2083955-2084398	-	1125.57	275.945	0.245159	-2.02821	5.6e-10	3.1e-08	hypothetical protein	http://www.ncbi.nlm.nih.gov/gene/?term=3919669
SAOUHSC_01682	NC_007795.1:1591338-1592477	-	11859.3	2928.35	0.246925	-2.01786	1.93e-14	4.28e-12	chaperone protein DnaJ	http://www.ncbi.nlm.nih.gov/gene/?term=3921794
SAOUHSC_02241	NC_007795.1:2075693-2076709	-	2616.85	648.294	0.247738	-2.01311	5.43e-06	8.32e-05	hypothetical protein	http://www.ncbi.nlm.nih.gov/gene/?term=3919663
SAOUHSC_02862	NC_007795.1:2633834-2635939	+	130564	32364.9	0.247885	-2.01226	2.05e-09	9.06e-08	ATP-dependent Clp protease ATP-binding subunit ClpC	http://www.ncbi.nlm.nih.gov/gene/?term=3921534
SAOUHSC_02052	NC_007795.1:1951119-1951265	-	29.6476	7.37035	0.248599	-2.00811	0.000679744	0.00462923	hypothetical protein	http://www.ncbi.nlm.nih.gov/gene/?term=3920502
SAOUHSC_00422	NC_007795.1:423274-424416	+	578.646	144.083	0.249001	-2.00578	1.65e-09	7.54e-08	trans-sulfuration enzyme family protein	http://www.ncbi.nlm.nih.gov/gene/?term=3920579
SAOUHSC_02432	NC_007795.1:2257663-2257788	+	20.446	5.13625	0.25121	-1.99303	0.00165318	0.00922446	hypothetical protein	http://www.ncbi.nlm.nih.gov/gene/?term=3919640
SAOUHSC_02683	NC_007795.1:2468857-2469171	-	1596.21	409.644	0.256636	-1.9622	3.63e-10	2.16e-08	assimilatory nitrite reductase [NAD(P)H] small subunit	http://www.ncbi.nlm.nih.gov/gene/?term=3919702
SAOUHSC_00418	NC_007795.1:420544-420657	+	19.5197	5.01626	0.256984	-1.96025	0.00189306	0.0102612	hypothetical protein	http://www.ncbi.nlm.nih.gov/gene/?term=3920576
SAOUHSC_02400	NC_007795.1:2219547-2221085	+	2998.66	772.351	0.257565	-1.95699	3.47e-06	5.69e-05	PTS system mannitol-specific protein	http://www.ncbi.nlm.nih.gov/gene/?term=3919615
SAOUHSC_01123	NC_007795.1:1078148-1078372	+	254.094	66.2224	0.260621	-1.93997	0.00279657	0.0140676	hypothetical protein	http://www.ncbi.nlm.nih.gov/gene/?term=3920724
SAOUHSC_00138	NC_007795.1:143383-144144	+	66.7817	17.6489	0.264278	-1.91987	4.98e-06	7.76e-05	hypothetical protein	http://www.ncbi.nlm.nih.gov/gene/?term=3919847
SAOUHSC_01934	NC_007795.1:1842247-1842381	-	10.7372	2.84855	0.265299	-1.91431	0.0136058	0.0461065	hypothetical protein	http://www.ncbi.nlm.nih.gov/gene/?term=3921018
SAOUHSC_00182	NC_007795.1:199583-200155	-	106.49	28.2685	0.265456	-1.91346	9.53e-07	1.93e-05	hypothetical protein	http://www.ncbi.nlm.nih.gov/gene/?term=3919496
SAOUHSC_01388	NC_007795.1:1331232-1331339	-	14.0928	3.78561	0.26862	-1.89636	0.00811466	0.0314635	hypothetical protein	http://www.ncbi.nlm.nih.gov/gene/?term=3920679
SAOUHSC_02987	NC_007795.1:2755466-2757034	-	387.507	104.618	0.269977	-1.88909	5.45e-07	1.18e-05	accessory Sec system protein Asp2	http://www.ncbi.nlm.nih.gov/gene/?term=3921469
SAOUHSC_00748	NC_007795.1:732955-733716	+	81.6821	22.1068	0.270645	-1.88553	2.72e-06	4.72e-05	hypothetical protein	http://www.ncbi.nlm.nih.gov/gene/?term=3919510
ureA	NC_007795.1:2352262-2352564	+	184.073	49.8333	0.270726	-1.8851	0.00297817	0.0144607	urease subunit gamma	http://www.ncbi.nlm.nih.gov/gene/?term=3921146
SAOUHSC_02312	NC_007795.1:2142498-2144174	-	300.125	82.2067	0.273908	-1.86824	2.44e-08	8.09e-07	potassium-transporting ATPase subunit A	http://www.ncbi.nlm.nih.gov/gene/?term=3920937
SAOUHSC_02671	NC_007795.1:2455468-2456637	-	6047.75	1667.68	0.275752	-1.85855	1.5e-08	5.61e-07	hypothetical protein	http://www.ncbi.nlm.nih.gov/gene/?term=3921233
SAOUHSC_01553	NC_007795.1:1494891-1495127	-	35.0001	9.65382	0.275823	-1.85819	0.00622419	0.0257901	PVL orf 52-like protein	http://www.ncbi.nlm.nih.gov/gene/?term=3920596
SAOUHSC_01130	NC_007795.1:1083817-1085307	+	2362.55	651.883	0.275924	-1.85766	4.89e-08	1.53e-06	hypothetical protein	http://www.ncbi.nlm.nih.gov/gene/?term=3920730
ureB	NC_007795.1:2352578-2352988	+	474.734	131.176	0.276315	-1.85561	0.00214303	0.0114066	urease subunit beta	http://www.ncbi.nlm.nih.gov/gene/?term=3921147
SAOUHSC_00421	NC_007795.1:422376-423290	+	208.069	57.8115	0.277848	-1.84763	3.85e-08	1.22e-06	hypothetical protein	http://www.ncbi.nlm.nih.gov/gene/?term=3920578
SAOUHSC_02430	NC_007795.1:2256514-2257497	-	721.224	200.421	0.27789	-1.84742	2.22e-08	7.48e-07	ABC transporter substrate-binding protein	http://www.ncbi.nlm.nih.gov/gene/?term=3919639
SAOUHSC_02428	NC_007795.1:2255471-2256502	-	406.662	113.426	0.278919	-1.84208	0.00318541	0.0152716	hypothetical protein	http://www.ncbi.nlm.nih.gov/gene/?term=3919638
SAOUHSC_00234	NC_007795.1:255367-256071	-	3210.03	895.562	0.278988	-1.84172	0.00197831	0.010658	hypothetical protein	http://www.ncbi.nlm.nih.gov/gene/?term=3919254
SAOUHSC_02768	NC_007795.1:2544598-2545812	-	121.195	33.9266	0.279935	-1.83684	5.55e-07	1.18e-05	hypothetical protein	http://www.ncbi.nlm.nih.gov/gene/?term=3921423
SAOUHSC_02243	NC_007795.1:2076731-2077786	-	1939.39	544.342	0.280676	-1.83302	2.42e-07	5.85e-06	hypothetical protein	http://www.ncbi.nlm.nih.gov/gene/?term=3919664
SAOUHSC_02988	NC_007795.1:2757024-2758577	-	338.698	95.1753	0.281004	-1.83134	5.55e-07	1.18e-05	accessory Sec system protein Asp1	http://www.ncbi.nlm.nih.gov/gene/?term=3921470
SAOUHSC_00961	NC_007795.1:938930-939460	-	110.234	31.1316	0.282413	-1.82412	2.57e-05	0.000315536	hypothetical protein	http://www.ncbi.nlm.nih.gov/gene/?term=3920672
SAOUHSC_00075	NC_007795.1:79885-80730	+	69.3922	19.6012	0.28247	-1.82383	1.32e-05	0.000181994	2,3-diaminopropionate biosynthesis protein SbnA	http://www.ncbi.nlm.nih.gov/gene/?term=3919453
SAOUHSC_00235	NC_007795.1:256220-257011	+	99.7182	28.3732	0.284534	-1.81333	0.00337399	0.0158888	hypothetical protein	http://www.ncbi.nlm.nih.gov/gene/?term=3919255
SAOUHSC_T00051	NC_007795.1:1900046-1900138	-	1975.73	564.685	0.285811	-1.80686	3.38e-06	5.57e-05	tRNA	http://www.ncbi.nlm.nih.gov/gene/?term=3921040
SAOUHSC_02211	NC_007795.1:2061857-2062228	-	22.543	6.46307	0.2867	-1.80239	0.00226128	0.0118461	phi PVL orf 50-like protein	http://www.ncbi.nlm.nih.gov/gene/?term=3919576
SAOUHSC_02983	NC_007795.1:2749272-2750630	-	5397.35	1553.17	0.287766	-1.79703	1.99e-05	0.000254599	accessory Sec system glycosylation chaperone GtfB	http://www.ncbi.nlm.nih.gov/gene/?term=3921465
SAOUHSC_02173	NC_007795.1:2036357-2037112	-	123.683	35.8715	0.290028	-1.78574	8.26e-07	1.7e-05	amidase	http://www.ncbi.nlm.nih.gov/gene/?term=3921866
SAOUHSC_00911	NC_007795.1:880619-882433	+	518.719	152.08	0.293184	-1.77012	1.8e-06	3.37e-05	hypothetical protein	http://www.ncbi.nlm.nih.gov/gene/?term=3920798
SAOUHSC_00105	NC_007795.1:109108-110064	-	150.755	44.2008	0.293195	-1.77007	0.000180563	0.00159118	phosphonate ABC transporter substrate-binding protein	http://www.ncbi.nlm.nih.gov/gene/?term=3919814
SAOUHSC_02629	NC_007795.1:2416851-2418782	-	1208.52	354.38	0.293235	-1.76987	6.1e-08	1.86e-06	EmrB/QacA family drug resistance transporter	http://www.ncbi.nlm.nih.gov/gene/?term=3921406
SAOUHSC_02313	NC_007795.1:2144198-2144308	-	17.1059	5.01626	0.293247	-1.76981	0.00695716	0.028168	hypothetical protein	http://www.ncbi.nlm.nih.gov/gene/?term=3920938
SAOUHSC_01334	NC_007795.1:1275824-1276057	+	605.355	177.67	0.293498	-1.76858	0.00148266	0.00840887	hypothetical protein	http://www.ncbi.nlm.nih.gov/gene/?term=3920199
SAOUHSC_02753	NC_007795.1:2530924-2531700	-	6589.75	1961.31	0.297631	-1.7484	0.000279102	0.00231642	hypothetical protein	http://www.ncbi.nlm.nih.gov/gene/?term=3921625
SAOUHSC_03008	NC_007795.1:2782171-2783559	-	407.217	121.208	0.29765	-1.74831	1.18e-07	3.19e-06	multifunctional imidazole glycerol phosphate synthase subunit/phosphoribosyl-AMP cyclohydrolase/phosphoribosyl-ATP pyrophosphatase	http://www.ncbi.nlm.nih.gov/gene/?term=3921489
SAOUHSC_02719	NC_007795.1:2500219-2501982	-	211.79	63.2891	0.298829	-1.74261	3.06e-07	7.18e-06	hypothetical protein	http://www.ncbi.nlm.nih.gov/gene/?term=3919738
SAOUHSC_01922	NC_007795.1:1829578-1830129	+	321.24	96.0126	0.298881	-1.74236	2.2e-07	5.42e-06	hypothetical protein	http://www.ncbi.nlm.nih.gov/gene/?term=3921064
pgk	NC_007795.1:778334-779524	+	23090.1	6996.32	0.303001	-1.7226	9.35e-05	0.000921889	phosphoglycerate kinase	http://www.ncbi.nlm.nih.gov/gene/?term=3919359
SAOUHSC_00076	NC_007795.1:80727-81737	+	43.9005	13.4419	0.306191	-1.7075	0.000229509	0.00195377	2,3-diaminopropionate biosynthesis protein SbnB	http://www.ncbi.nlm.nih.gov/gene/?term=3919454
SAOUHSC_A02577	NC_007795.1:2498063-2498230	-	15.106	4.62901	0.306436	-1.70634	0.0120963	0.0424409	hypothetical protein	http://www.ncbi.nlm.nih.gov/gene/?term=3921709
SAOUHSC_T00048	NC_007795.1:439581-439673	+	171.792	52.8206	0.307468	-1.70149	1.89e-06	3.51e-05	tRNA	http://www.ncbi.nlm.nih.gov/gene/?term=3921037
SAOUHSC_R0008	NC_007795.1:1901536-1904457	-	194.597	59.8417	0.307516	-1.70127	1.63e-06	3.13e-05	23S Ribosomal RNA	http://www.ncbi.nlm.nih.gov/gene/?term=3921508
SAOUHSC_02990	NC_007795.1:2759929-2766744	-	2152.85	666.042	0.309377	-1.69256	0.000647011	0.00448764	hypothetical protein	http://www.ncbi.nlm.nih.gov/gene/?term=3921472
prmA	NC_007795.1:1590396-1591334	-	11723.9	3651.73	0.311477	-1.6828	1.39e-10	9.45e-09	ribosomal protein L11 methyltransferase	http://www.ncbi.nlm.nih.gov/gene/?term=3921793
SAOUHSC_02982	NC_007795.1:2747123-2749030	-	16074.3	5041.5	0.313638	-1.67283	0.00071356	0.00478589	hypothetical protein	http://www.ncbi.nlm.nih.gov/gene/?term=3921464
SAOUHSC_02715	NC_007795.1:2495987-2497345	-	140.562	44.3932	0.315827	-1.66279	4.25e-06	6.76e-05	adenosylmethionine--8-amino-7-oxononanoate aminotransferase BioA	http://www.ncbi.nlm.nih.gov/gene/?term=3919734
SAOUHSC_00313	NC_007795.1:326671-328626	-	1518.69	480.644	0.316485	-1.65979	0.00424199	0.0188722	hypothetical protein	http://www.ncbi.nlm.nih.gov/gene/?term=3919540
SAOUHSC_T00019	NC_007795.1:1864455-1864526	-	1355.89	430.623	0.317596	-1.65474	0.000902765	0.00566842	tRNA	http://www.ncbi.nlm.nih.gov/gene/?term=3921338
SAOUHSC_02805	NC_007795.1:2584573-2584875	-	18.5605	5.93882	0.319971	-1.64399	0.00769287	0.0302252	hypothetical protein	http://www.ncbi.nlm.nih.gov/gene/?term=3921245
SAOUHSC_02105	NC_007795.1:1979085-1979195	-	21.4557	6.92948	0.322967	-1.63054	0.00559871	0.0235288	hypothetical protein	http://www.ncbi.nlm.nih.gov/gene/?term=3921177
SAOUHSC_01637	NC_007795.1:1556824-1557321	-	42.3428	13.6776	0.32302	-1.6303	0.000648816	0.00448764	competence protein ComGF	http://www.ncbi.nlm.nih.gov/gene/?term=3919974
SAOUHSC_00798	NC_007795.1:780410-781927	+	36406.1	11778.2	0.323522	-1.62806	1.31e-05	0.000181994	2,3-bisphosphoglycerate-independent phosphoglycerate mutase	http://www.ncbi.nlm.nih.gov/gene/?term=3919361
SAOUHSC_02216	NC_007795.1:2063220-2063999	-	66.3066	21.5119	0.32443	-1.62402	0.00392368	0.0177838	phage DnaC-like protein	http://www.ncbi.nlm.nih.gov/gene/?term=3919581
SAOUHSC_01244	NC_007795.1:1195809-1196093	+	1620.22	527.681	0.325684	-1.61845	2.97e-07	7.03e-06	hypothetical protein	http://www.ncbi.nlm.nih.gov/gene/?term=3919975
SAOUHSC_01110	NC_007795.1:1070537-1070866	+	5452.26	1780.61	0.326583	-1.61448	0.00140397	0.00805389	fibrinogen-binding protein-like protein	http://www.ncbi.nlm.nih.gov/gene/?term=3920752
SAOUHSC_02641	NC_007795.1:2426796-2427851	-	221.054	72.4395	0.3277	-1.60955	2.58e-06	4.61e-05	permease domain-containing protein	http://www.ncbi.nlm.nih.gov/gene/?term=3921418
SAOUHSC_00389	NC_007795.1:391681-392607	+	107.13	35.2789	0.32931	-1.60248	2.52e-05	0.000311084	superantigen-like protein	http://www.ncbi.nlm.nih.gov/gene/?term=3919124
SAOUHSC_03000	NC_007795.1:2772939-2773601	-	24.5984	8.14313	0.331043	-1.59491	0.00275861	0.013903	capsular polysaccharide biosynthesis protein CapA	http://www.ncbi.nlm.nih.gov/gene/?term=3921482
SAOUHSC_00384	NC_007795.1:389260-389955	+	162.367	53.7737	0.331186	-1.59429	4.87e-06	7.69e-05	superantigen-like protein	http://www.ncbi.nlm.nih.gov/gene/?term=3919121
SAOUHSC_02167	NC_007795.1:2033113-2033463	-	4990.3	1654.66	0.331575	-1.59259	2.93e-09	1.26e-07	hypothetical protein	http://www.ncbi.nlm.nih.gov/gene/?term=3921862
SAOUHSC_03022	NC_007795.1:2795594-2796109	+	39.7055	13.202	0.332497	-1.58859	0.0079437	0.0309816	hypothetical protein	http://www.ncbi.nlm.nih.gov/gene/?term=3921289
groES	NC_007795.1:2088452-2088736	-	3338.57	1112.07	0.333099	-1.58598	2.53e-06	4.54e-05	co-chaperonin GroES	http://www.ncbi.nlm.nih.gov/gene/?term=3919675
SAOUHSC_01954	NC_007795.1:1859010-1859993	-	151.167	50.6488	0.335052	-1.57754	6.02e-06	8.88e-05	leukotoxin LukD	http://www.ncbi.nlm.nih.gov/gene/?term=3920899
SAOUHSC_T00022	NC_007795.1:1864617-1864690	-	877.175	294.898	0.33619	-1.57265	0.00632586	0.0261298	tRNA	http://www.ncbi.nlm.nih.gov/gene/?term=3921148
SAOUHSC_02718	NC_007795.1:2498461-2500194	-	308.568	104.61	0.339019	-1.56056	1.77e-06	3.34e-05	hypothetical protein	http://www.ncbi.nlm.nih.gov/gene/?term=3919737
SAOUHSC_02804	NC_007795.1:2584423-2584524	-	15.3717	5.22819	0.340119	-1.55589	0.0137502	0.0464985	hypothetical protein	http://www.ncbi.nlm.nih.gov/gene/?term=3921244
SAOUHSC_00104	NC_007795.1:108121-108894	-	94.4432	32.1674	0.340601	-1.55385	0.00488815	0.0211793	amino acid ABC transporter ATP-binding protein	http://www.ncbi.nlm.nih.gov/gene/?term=3919813
SAOUHSC_02684	NC_007795.1:2469175-2471580	-	7173.43	2456.87	0.342496	-1.54584	2.24e-09	9.77e-08	assimilatory nitrite reductase [NAD(P)H] large subunit	http://www.ncbi.nlm.nih.gov/gene/?term=3919703
SAOUHSC_01220	NC_007795.1:1170355-1171599	+	481.632	166.136	0.344944	-1.53556	3.3e-06	5.51e-05	hypothetical protein	http://www.ncbi.nlm.nih.gov/gene/?term=3919485
SAOUHSC_00816	NC_007795.1:797866-798888	+	220.418	76.5102	0.347114	-1.52652	5.69e-06	8.64e-05	extracellular matrix and plasma binding protein	http://www.ncbi.nlm.nih.gov/gene/?term=3919378
SAOUHSC_01448	NC_007795.1:1405096-1406487	-	507.809	176.543	0.347657	-1.52426	0.00144648	0.00824433	hypothetical protein	http://www.ncbi.nlm.nih.gov/gene/?term=3920226
SAOUHSC_00395	NC_007795.1:398418-399101	+	200.935	69.8619	0.347683	-1.52415	0.0021747	0.011529	superantigen-like protein	http://www.ncbi.nlm.nih.gov/gene/?term=3919130
SAOUHSC_T00053	NC_007795.1:492344-492419	+	724.069	253.009	0.349427	-1.51694	0.000107529	0.00102365	tRNA	http://www.ncbi.nlm.nih.gov/gene/?term=3921042
SAOUHSC_01245	NC_007795.1:1196090-1196407	+	1901.93	667.317	0.350864	-1.51102	1.49e-05	0.000197006	hypothetical protein	http://www.ncbi.nlm.nih.gov/gene/?term=3919976
SAOUHSC_00308	NC_007795.1:322121-323143	+	86.7169	30.4278	0.350886	-1.51092	8.79e-05	0.000878645	hypothetical protein	http://www.ncbi.nlm.nih.gov/gene/?term=3919535
SAOUHSC_00191	NC_007795.1:211198-211542	-	207.987	73.0855	0.351394	-1.50884	0.00214881	0.0114144	hypothetical protein	http://www.ncbi.nlm.nih.gov/gene/?term=3919505
SAOUHSC_02271	NC_007795.1:2102179-2102403	-	40.986	14.4198	0.351823	-1.50708	0.00108747	0.00662461	hypothetical protein	http://www.ncbi.nlm.nih.gov/gene/?term=3919146
SAOUHSC_02830	NC_007795.1:2608103-2609050	+	30136.8	10618	0.352328	-1.50501	8.18e-05	0.000832082	D-lactate dehydrogenase	http://www.ncbi.nlm.nih.gov/gene/?term=3921269
tpiA	NC_007795.1:779646-780407	+	17955.4	6329.53	0.352515	-1.50424	5.03e-05	0.000557029	triosephosphate isomerase	http://www.ncbi.nlm.nih.gov/gene/?term=3919360
SAOUHSC_00394	NC_007795.1:397354-398052	+	99.8067	35.4533	0.355219	-1.49322	6.63e-05	0.000696526	superantigen-like protein	http://www.ncbi.nlm.nih.gov/gene/?term=3919129
SAOUHSC_02251	NC_007795.1:2085846-2086058	-	27.6891	9.89553	0.35738	-1.48447	0.00521368	0.0222272	hypothetical protein	http://www.ncbi.nlm.nih.gov/gene/?term=3919672
SAOUHSC_00717	NC_007795.1:701725-702165	-	8331.9	2977.94	0.357414	-1.48433	2.18e-08	7.48e-07	hypothetical protein	http://www.ncbi.nlm.nih.gov/gene/?term=3919344
SAOUHSC_00126	NC_007795.1:132078-132635	+	491.59	176.212	0.358454	-1.48014	0.00926463	0.0345117	capsular polysaccharide biosynthesis protein Cap8M	http://www.ncbi.nlm.nih.gov/gene/?term=3919835
SAOUHSC_T0001	NC_007795.1:492902-492977	+	98.5122	35.318	0.358514	-1.4799	0.000114549	0.00106751	tRNA	http://www.ncbi.nlm.nih.gov/gene/?term=3921517
SAOUHSC_00936	NC_007795.1:908438-909424	+	123.442	44.2861	0.35876	-1.47891	0.0041381	0.0184719	hypothetical protein	http://www.ncbi.nlm.nih.gov/gene/?term=3920765
SAOUHSC_02998	NC_007795.1:2771466-2772233	-	96.9183	34.8151	0.359221	-1.47706	0.000268012	0.00223849	capsular polysaccharide biosynthesis protein Cap5C	http://www.ncbi.nlm.nih.gov/gene/?term=3921480
SAOUHSC_01955	NC_007795.1:1859995-1860900	-	94.3657	33.9163	0.359414	-1.47628	7.39e-05	0.000760605	leukotoxin LukE	http://www.ncbi.nlm.nih.gov/gene/?term=3920900
SAOUHSC_00391	NC_007795.1:394121-394816	+	145.404	52.3354	0.359931	-1.47421	7.86e-05	0.000803065	superantigen-like protein	http://www.ncbi.nlm.nih.gov/gene/?term=3919126
SAOUHSC_02073	NC_007795.1:1959447-1959983	-	405.756	146.131	0.360146	-1.47335	0.0145079	0.0485301	hypothetical protein	http://www.ncbi.nlm.nih.gov/gene/?term=3919760
SAOUHSC_00437	NC_007795.1:440144-441571	+	8823.09	3184.24	0.360899	-1.47033	1.34e-08	5.07e-07	hypothetical protein	http://www.ncbi.nlm.nih.gov/gene/?term=3919109
SAOUHSC_02393	NC_007795.1:2212900-2214036	-	1130.32	408.786	0.361655	-1.46731	0.000468678	0.00348686	hypothetical protein	http://www.ncbi.nlm.nih.gov/gene/?term=3919610
SAOUHSC_00236	NC_007795.1:257027-258463	+	1421.19	516.426	0.363376	-1.46046	0.00281317	0.0141183	6-phospho-beta-glucosidase	http://www.ncbi.nlm.nih.gov/gene/?term=3919256
SAOUHSC_T00050	NC_007795.1:1864312-1864400	-	60.2372	21.8974	0.363519	-1.4599	0.00649716	0.0267957	tRNA	http://www.ncbi.nlm.nih.gov/gene/?term=3921039
SAOUHSC_00113	NC_007795.1:116538-119147	+	5545.81	2019.88	0.364216	-1.45713	2.18e-08	7.48e-07	bifunctional acetaldehyde-CoA/alcohol dehydrogenase	http://www.ncbi.nlm.nih.gov/gene/?term=3919822
SAOUHSC_01924	NC_007795.1:1831102-1831287	-	38.9522	14.1951	0.364424	-1.45631	0.00267403	0.0136136	hypothetical protein	http://www.ncbi.nlm.nih.gov/gene/?term=3921066
SAOUHSC_T0004	NC_007795.1:492708-492784	+	343.059	125.271	0.36516	-1.4534	9.81e-06	0.000139293	tRNA	http://www.ncbi.nlm.nih.gov/gene/?term=3921323
SAOUHSC_02171	NC_007795.1:2035675-2036166	-	269.387	98.5202	0.36572	-1.45119	6.33e-06	9.28e-05	staphylokinase	http://www.ncbi.nlm.nih.gov/gene/?term=3921865
SAOUHSC_00457	NC_007795.1:459625-460350	+	465.83	170.446	0.365898	-1.45049	1.15e-05	0.000160398	hypothetical protein	http://www.ncbi.nlm.nih.gov/gene/?term=3920317
nsaS	NC_007795.1:2717697-2718584	-	467.145	173.09	0.370526	-1.43235	1.52e-05	0.000198266	nisin susceptibility-associated sensor histidine kinase	http://www.ncbi.nlm.nih.gov/gene/?term=3921658
SAOUHSC_00215	NC_007795.1:235347-235625	+	40.7892	15.1152	0.370568	-1.43219	0.00225298	0.0118259	PTS system transporter	http://www.ncbi.nlm.nih.gov/gene/?term=3920291
SAOUHSC_00229	NC_007795.1:250591-251265	+	4624.77	1717.8	0.371435	-1.42882	1.21e-07	3.23e-06	cell wall biosynthesis protein ScdA	http://www.ncbi.nlm.nih.gov/gene/?term=3920304
holA	NC_007795.1:1600402-1601376	-	754.259	281.209	0.372829	-1.42342	1.51e-05	0.00019798	DNA polymerase III subunit delta	http://www.ncbi.nlm.nih.gov/gene/?term=3921802
SAOUHSC_00393	NC_007795.1:396276-396974	+	127.692	47.788	0.374245	-1.41794	8.46e-05	0.000857503	superantigen-like protein	http://www.ncbi.nlm.nih.gov/gene/?term=3919128
SAOUHSC_01219	NC_007795.1:1169209-1170327	+	422.947	158.729	0.375293	-1.41391	0.000113408	0.00106436	cell wall hydrolase	http://www.ncbi.nlm.nih.gov/gene/?term=3919484
SAOUHSC_02769	NC_007795.1:2545892-2546710	-	86.0102	32.4244	0.376983	-1.40743	0.00021368	0.00185466	hypothetical protein	http://www.ncbi.nlm.nih.gov/gene/?term=3921424
SAOUHSC_T00012	NC_007795.1:1864884-1864959	-	453.864	171.983	0.37893	-1.4	0.0011559	0.00693019	tRNA	http://www.ncbi.nlm.nih.gov/gene/?term=3921331
SAOUHSC_02249	NC_007795.1:2084504-2084941	-	406.95	154.324	0.379221	-1.39889	3.26e-05	0.000390385	hypothetical protein	http://www.ncbi.nlm.nih.gov/gene/?term=3919670
SAOUHSC_02272	NC_007795.1:2102463-2103449	-	152.077	57.6726	0.379233	-1.39884	6.03e-05	0.000645744	hypothetical protein	http://www.ncbi.nlm.nih.gov/gene/?term=3919147
SAOUHSC_02765	NC_007795.1:2541043-2541912	-	123.442	47.0232	0.380934	-1.39239	8.52e-05	0.000860438	nickel ABC transporter permease	http://www.ncbi.nlm.nih.gov/gene/?term=3921420
SAOUHSC_01084	NC_007795.1:1046312-1047388	+	123.355	47.0562	0.381471	-1.39035	6.58e-05	0.00069377	hypothetical protein	http://www.ncbi.nlm.nih.gov/gene/?term=3919245
SAOUHSC_00505	NC_007795.1:505226-507682	+	108761	41534.3	0.381886	-1.38879	1.42e-05	0.000192246	endopeptidase	http://www.ncbi.nlm.nih.gov/gene/?term=3920417
SAOUHSC_01128	NC_007795.1:1081623-1082624	+	703.257	268.633	0.381984	-1.38842	1.43e-05	0.000192246	ornithine carbamoyltransferase	http://www.ncbi.nlm.nih.gov/gene/?term=3920728
SAOUHSC_00400	NC_007795.1:403207-404715	+	665.421	255.655	0.384201	-1.38007	8.8e-05	0.000878645	hypothetical protein	http://www.ncbi.nlm.nih.gov/gene/?term=3919135
SAOUHSC_00789	NC_007795.1:770896-771840	+	17526.9	6750.74	0.385166	-1.37645	1.91e-07	4.84e-06	hypothetical protein	http://www.ncbi.nlm.nih.gov/gene/?term=3919353
SAOUHSC_T00026	NC_007795.1:1864706-1864781	-	1257.7	485.309	0.385869	-1.37382	0.00218489	0.0115369	tRNA	http://www.ncbi.nlm.nih.gov/gene/?term=3921152
SAOUHSC_01363	NC_007795.1:1306259-1307521	+	1374.13	531.764	0.386982	-1.36966	0.00220212	0.0116048	hypothetical protein	http://www.ncbi.nlm.nih.gov/gene/?term=3920068
SAOUHSC_02716	NC_007795.1:2497323-2498009	-	50.3515	19.5213	0.387701	-1.36699	0.00143379	0.00818954	dethiobiotin synthase	http://www.ncbi.nlm.nih.gov/gene/?term=3919735
SAOUHSC_00131	NC_007795.1:136458-136841	-	153.504	59.7483	0.389229	-1.36131	0.000113825	0.0010645	hypothetical protein	http://www.ncbi.nlm.nih.gov/gene/?term=3919840
SAOUHSC_00504	NC_007795.1:504205-505212	+	25193.2	9806.75	0.389262	-1.36119	2.32e-07	5.66e-06	ATP:guanido phosphotransferase	http://www.ncbi.nlm.nih.gov/gene/?term=3920416
SAOUHSC_00502	NC_007795.1:503169-503630	+	9868.05	3854.75	0.39063	-1.35613	0.00669704	0.0274092	hypothetical protein	http://www.ncbi.nlm.nih.gov/gene/?term=3920414
SAOUHSC_00458	NC_007795.1:460343-460591	+	225.309	88.0304	0.390709	-1.35583	4.93e-05	0.000547682	hypothetical protein	http://www.ncbi.nlm.nih.gov/gene/?term=3920318
SAOUHSC_02546	NC_007795.1:2342404-2343009	-	1256.51	492.469	0.391933	-1.35132	1.99e-05	0.000254599	molybdenum transport ATP-binding protein ModC	http://www.ncbi.nlm.nih.gov/gene/?term=3921135
SAOUHSC_01944	NC_007795.1:1848325-1848891	+	139.279	54.8539	0.393841	-1.34432	0.00323142	0.0153262	hypothetical protein	http://www.ncbi.nlm.nih.gov/gene/?term=3921027
SAOUHSC_02771	NC_007795.1:2548409-2548774	-	433.268	170.914	0.394476	-1.34199	3.35e-05	0.000394226	hypothetical protein	http://www.ncbi.nlm.nih.gov/gene/?term=3921426
SAOUHSC_01341	NC_007795.1:1279831-1280952	+	444.42	175.456	0.394799	-1.34081	2.68e-05	0.000324977	hypothetical protein	http://www.ncbi.nlm.nih.gov/gene/?term=3920205
SAOUHSC_00103	NC_007795.1:107319-108119	-	188.981	74.8387	0.396011	-1.33639	0.00156314	0.00879599	phosphonates ABC transporter permease	http://www.ncbi.nlm.nih.gov/gene/?term=3919812
SAOUHSC_02957	NC_007795.1:2719286-2719486	-	136.84	54.2316	0.396315	-1.33528	0.000192921	0.00168552	hypothetical protein	http://www.ncbi.nlm.nih.gov/gene/?term=3921660
SAOUHSC_00707	NC_007795.1:691003-691923	+	1314.05	523.593	0.398457	-1.3275	0.000818176	0.00525965	1-phosphofructokinase	http://www.ncbi.nlm.nih.gov/gene/?term=3919334
SAOUHSC_T00021	NC_007795.1:492532-492606	+	605.508	241.381	0.398641	-1.32684	3.67e-05	0.000428011	tRNA	http://www.ncbi.nlm.nih.gov/gene/?term=3921340
SAOUHSC_T0009	NC_007795.1:1864528-1864602	-	583.441	234.598	0.402094	-1.3144	0.00388433	0.0176697	tRNA	http://www.ncbi.nlm.nih.gov/gene/?term=3921328
SAOUHSC_02609	NC_007795.1:2399531-2399950	+	117.28	47.1956	0.402419	-1.31323	0.00860522	0.032638	fosfomycin resistance protein FosB	http://www.ncbi.nlm.nih.gov/gene/?term=3921387
SAOUHSC_00074	NC_007795.1:78527-79519	-	150.93	60.7833	0.402726	-1.31213	0.000214375	0.00185466	periplasmic binding protein	http://www.ncbi.nlm.nih.gov/gene/?term=3919452
SAOUHSC_00795	NC_007795.1:777185-778195	+	41083.6	16597	0.403981	-1.30764	0.00877722	0.0332084	glyceraldehyde-3-phosphate dehydrogenase	http://www.ncbi.nlm.nih.gov/gene/?term=3919358
SAOUHSC_02246	NC_007795.1:2080723-2081634	-	82.0359	33.1582	0.404191	-1.30689	0.000393058	0.00302598	hypothetical protein	http://www.ncbi.nlm.nih.gov/gene/?term=3919667
SAOUHSC_00100	NC_007795.1:104508-105170	+	1822.29	737.799	0.404874	-1.30445	1.4e-05	0.00019108	2-deoxyribose-5-phosphate aldolase	http://www.ncbi.nlm.nih.gov/gene/?term=3919809
SAOUHSC_01920	NC_007795.1:1828469-1829095	+	229.064	92.9754	0.405893	-1.30083	0.0111328	0.0400532	hypothetical protein	http://www.ncbi.nlm.nih.gov/gene/?term=3921062
SAOUHSC_00181	NC_007795.1:198254-199222	+	921.493	374.324	0.406215	-1.29969	4.73e-05	0.000527832	hypothetical protein	http://www.ncbi.nlm.nih.gov/gene/?term=3919495
SAOUHSC_T00018	NC_007795.1:24157-24231	+	36.4271	14.8053	0.406435	-1.2989	0.0112034	0.0400592	tRNA	http://www.ncbi.nlm.nih.gov/gene/?term=3921337
SAOUHSC_02849	NC_007795.1:2623281-2625020	-	21507.4	8758.24	0.407219	-1.29612	2.1e-05	0.000265803	pyruvate oxidase	http://www.ncbi.nlm.nih.gov/gene/?term=3921522
SAOUHSC_00662	NC_007795.1:649893-650321	+	857.283	349.898	0.408148	-1.29284	5.33e-05	0.000584607	hypothetical protein	http://www.ncbi.nlm.nih.gov/gene/?term=3919952
SAOUHSC_00106	NC_007795.1:110293-111837	+	174.363	71.1859	0.408262	-1.29243	0.0011402	0.00687955	hypothetical protein	http://www.ncbi.nlm.nih.gov/gene/?term=3919815
SAOUHSC_02984	NC_007795.1:2750623-2752131	-	3020.3	1233.19	0.408301	-1.2923	6.84e-05	0.00071244	accessory Sec system glycosyltransferase GtfA	http://www.ncbi.nlm.nih.gov/gene/?term=3921466
SAOUHSC_02958	NC_007795.1:2719684-2721108	+	226.12	92.847	0.410609	-1.28416	0.000283364	0.00233008	alkaline phosphatase III	http://www.ncbi.nlm.nih.gov/gene/?term=3921661
SAOUHSC_00180	NC_007795.1:197159-198199	+	656.231	269.975	0.411402	-1.28138	6.45e-05	0.000685084	hypothetical protein	http://www.ncbi.nlm.nih.gov/gene/?term=3919494
SAOUHSC_01941	NC_007795.1:1845807-1846529	-	116.798	48.0521	0.411413	-1.28134	0.000384361	0.00297628	serine protease SplB	http://www.ncbi.nlm.nih.gov/gene/?term=3921024
SAOUHSC_01921	NC_007795.1:1829136-1829480	+	101.369	41.7956	0.412313	-1.27819	0.000846322	0.00537758	hypothetical protein	http://www.ncbi.nlm.nih.gov/gene/?term=3921063
SAOUHSC_01930	NC_007795.1:1833476-1833835	-	201.116	83.156	0.413474	-1.27413	0.00102705	0.00627089	hypothetical protein	http://www.ncbi.nlm.nih.gov/gene/?term=3921014
groEL	NC_007795.1:2086760-2088376	-	38432.1	15913.6	0.41407	-1.27205	3.79e-06	6.18e-05	chaperonin GroEL	http://www.ncbi.nlm.nih.gov/gene/?term=3919674
SAOUHSC_00402	NC_007795.1:405465-406283	+	146.515	60.7067	0.414338	-1.27112	0.000228721	0.00195332	hypothetical protein	http://www.ncbi.nlm.nih.gov/gene/?term=3920561
SAOUHSC_00125	NC_007795.1:130862-132067	+	727.013	301.538	0.414762	-1.26964	0.0128854	0.0445042	cap5L protein/glycosyltransferase	http://www.ncbi.nlm.nih.gov/gene/?term=3919834
SAOUHSC_00708	NC_007795.1:691929-693887	+	4660.1	1938.6	0.415999	-1.26535	0.000366203	0.00284396	fructose specific permease	http://www.ncbi.nlm.nih.gov/gene/?term=3919335
SAOUHSC_00188	NC_007795.1:208180-208935	+	92807.1	38628.3	0.416222	-1.26458	0.000670394	0.00458909	pyruvate formate-lyase 1 activating enzyme	http://www.ncbi.nlm.nih.gov/gene/?term=3919502
SAOUHSC_00749	NC_007795.1:733835-734863	+	288.31	120.024	0.416303	-1.2643	0.000111388	0.00104911	hypothetical protein	http://www.ncbi.nlm.nih.gov/gene/?term=3919511
SAOUHSC_01942	NC_007795.1:1846654-1847361	-	112.038	46.6725	0.416579	-1.26334	0.000339689	0.00266927	serine protease SplA	http://www.ncbi.nlm.nih.gov/gene/?term=3921025
SAOUHSC_02161	NC_007795.1:2029598-2031352	-	3977.84	1665	0.418569	-1.25646	1.34e-05	0.000183485	MHC class II analog protein	http://www.ncbi.nlm.nih.gov/gene/?term=3921857
SAOUHSC_R0001	NC_007795.1:448819-450374	+	42.9929	18.0497	0.41983	-1.25212	0.00934215	0.0346337	16S Ribosomal RNA	http://www.ncbi.nlm.nih.gov/gene/?term=3921501
rpsF	NC_007795.1:360630-360926	+	2116.16	889.979	0.420563	-1.24961	3.32e-05	0.000393424	30S ribosomal protein S6	http://www.ncbi.nlm.nih.gov/gene/?term=3921821
SAOUHSC_02741	NC_007795.1:2520722-2521417	-	3869.58	1642.86	0.424557	-1.23597	4.25e-06	6.76e-05	amino acid ABC transporter permease	http://www.ncbi.nlm.nih.gov/gene/?term=3921615
nusA	NC_007795.1:1194613-1195788	+	5868.86	2498.09	0.425652	-1.23225	2.67e-06	4.7e-05	transcription elongation factor NusA	http://www.ncbi.nlm.nih.gov/gene/?term=3920268
SAOUHSC_02685	NC_007795.1:2471646-2472377	-	952.35	405.502	0.425791	-1.23178	6.52e-05	0.000689571	hypothetical protein	http://www.ncbi.nlm.nih.gov/gene/?term=3919704
SAOUHSC_01925	NC_007795.1:1831289-1831465	-	53.4399	22.7724	0.426131	-1.23063	0.00861416	0.032638	hypothetical protein	http://www.ncbi.nlm.nih.gov/gene/?term=3921009
SAOUHSC_00503	NC_007795.1:503727-504215	+	13510.7	5760.68	0.42638	-1.22979	0.000240146	0.0020313	UvrB/UvrC motif-containing protein	http://www.ncbi.nlm.nih.gov/gene/?term=3920415
SAOUHSC_01292	NC_007795.1:1247490-1247675	+	81.8397	35.038	0.428129	-1.22388	0.00176725	0.00967761	hypothetical protein	http://www.ncbi.nlm.nih.gov/gene/?term=3920178
SAOUHSC_01233	NC_007795.1:1181622-1181735	+	441.855	189.378	0.428596	-1.22231	0.000286769	0.0023508	hypothetical protein	http://www.ncbi.nlm.nih.gov/gene/?term=3920258
SAOUHSC_02662	NC_007795.1:2446156-2446371	-	227.243	97.6206	0.429587	-1.21898	0.000119155	0.00110655	PTS system sucrose-specific transporter subunit IIBC	http://www.ncbi.nlm.nih.gov/gene/?term=3921224
SAOUHSC_01938	NC_007795.1:1844190-1844909	-	107.305	46.1574	0.430152	-1.21708	0.000749961	0.00495496	serine protease SplD	http://www.ncbi.nlm.nih.gov/gene/?term=3921022
SAOUHSC_02770	NC_007795.1:2546721-2547542	-	66.3411	28.5546	0.430421	-1.21618	0.0101113	0.0369402	hypothetical protein	http://www.ncbi.nlm.nih.gov/gene/?term=3921425
SAOUHSC_00279	NC_007795.1:295206-295580	+	106.164	45.772	0.431145	-1.21376	0.00931099	0.0345874	hypothetical protein	http://www.ncbi.nlm.nih.gov/gene/?term=3918963
SAOUHSC_00077	NC_007795.1:81758-83512	+	73.2925	31.7155	0.432725	-1.20848	0.00190838	0.0103231	hypothetical protein	http://www.ncbi.nlm.nih.gov/gene/?term=3919455
SAOUHSC_00390	NC_007795.1:392971-393675	+	102.635	44.456	0.433148	-1.20707	0.00100634	0.00617283	superantigen-like protein 5	http://www.ncbi.nlm.nih.gov/gene/?term=3919125
SAOUHSC_02534	NC_007795.1:2335708-2335851	-	120.94	52.7532	0.436192	-1.19696	0.000825204	0.00525965	hypothetical protein	http://www.ncbi.nlm.nih.gov/gene/?term=3921124
SAOUHSC_01402	NC_007795.1:1345319-1345720	-	314.392	137.18	0.436334	-1.1965	0.00299532	0.0145033	hypothetical protein	http://www.ncbi.nlm.nih.gov/gene/?term=3920692
SAOUHSC_00137	NC_007795.1:142412-143386	+	35.6389	15.5518	0.436372	-1.19637	0.00956418	0.035303	hypothetical protein	http://www.ncbi.nlm.nih.gov/gene/?term=3919846
SAOUHSC_T00030	NC_007795.1:492614-492702	+	656.278	287.079	0.437435	-1.19286	0.000227824	0.00195193	tRNA	http://www.ncbi.nlm.nih.gov/gene/?term=3921156
SAOUHSC_01082	NC_007795.1:1045629-1046312	+	38.9731	17.1143	0.43913	-1.18728	0.0126106	0.0437826	hypothetical protein	http://www.ncbi.nlm.nih.gov/gene/?term=3919244
SAOUHSC_02746	NC_007795.1:2524759-2524899	-	305.68	134.396	0.439661	-1.18554	0.00437024	0.0193779	hypothetical protein	http://www.ncbi.nlm.nih.gov/gene/?term=3921620
hisZ	NC_007795.1:2788279-2789097	-	66.7367	29.3937	0.440443	-1.18297	0.0100741	0.0368553	ATP phosphoribosyltransferase regulatory subunit	http://www.ncbi.nlm.nih.gov/gene/?term=3921496
SAOUHSC_00078	NC_007795.1:83505-84761	+	102.253	45.0511	0.440584	-1.18251	0.000818093	0.00525965	hypothetical protein	http://www.ncbi.nlm.nih.gov/gene/?term=3919456
SAOUHSC_00136	NC_007795.1:141658-142398	+	33.5765	14.8029	0.44087	-1.18158	0.0133424	0.0455494	hypothetical protein	http://www.ncbi.nlm.nih.gov/gene/?term=3919845
SAOUHSC_02975	NC_007795.1:2738061-2740013	+	818.015	361.014	0.441329	-1.18007	0.000483369	0.00357612	PTS system fructose-specific transporter subunit IIABC	http://www.ncbi.nlm.nih.gov/gene/?term=3921459
SAOUHSC_01687	NC_007795.1:1597626-1597754	-	52.0357	22.9715	0.441457	-1.17965	0.00468757	0.0204773	hypothetical protein	http://www.ncbi.nlm.nih.gov/gene/?term=3921799
SAOUHSC_00091	NC_007795.1:96562-97800	+	90.242	39.8909	0.442044	-1.17774	0.00198448	0.0106696	hypothetical protein	http://www.ncbi.nlm.nih.gov/gene/?term=3919802
SAOUHSC_00545	NC_007795.1:551105-555154	+	3847.84	1703.61	0.442745	-1.17545	1.34e-05	0.000183485	fibrinogen-binding protein SdrD	http://www.ncbi.nlm.nih.gov/gene/?term=3920825
SAOUHSC_00392	NC_007795.1:395237-395932	+	173.076	76.6727	0.442999	-1.17462	0.000571419	0.00407981	superantigen-like protein 7	http://www.ncbi.nlm.nih.gov/gene/?term=3919127
SAOUHSC_00179	NC_007795.1:196058-197134	+	476.394	211.787	0.444563	-1.16954	0.00027751	0.00231055	hypothetical protein	http://www.ncbi.nlm.nih.gov/gene/?term=3919493
SAOUHSC_02840	NC_007795.1:2614957-2615637	-	508.721	227.578	0.447353	-1.16051	0.000351351	0.00275277	L-serine dehydratase iron-sulfur-dependent subunit beta	http://www.ncbi.nlm.nih.gov/gene/?term=3921278
SAOUHSC_00386	NC_007795.1:390246-391316	+	123.607	55.3775	0.448014	-1.15839	0.0033532	0.015819	superantigen-like protein	http://www.ncbi.nlm.nih.gov/gene/?term=3919122
SAOUHSC_02764	NC_007795.1:2540231-2541046	-	91.9057	41.3292	0.449692	-1.15299	0.0016704	0.00930103	peptide ABC transporter ATP-binding protein	http://www.ncbi.nlm.nih.gov/gene/?term=3921419
SAOUHSC_00818	NC_007795.1:800034-800720	+	146.535	65.9704	0.450202	-1.15135	0.000872795	0.00549323	thermonuclease	http://www.ncbi.nlm.nih.gov/gene/?term=3919380
SAOUHSC_00349	NC_007795.1:360947-361450	+	4335.66	1962.93	0.452741	-1.14324	0.00017985	0.00159118	bacteriophage L54a single-stranded DNA binding protein	http://www.ncbi.nlm.nih.gov/gene/?term=3921822
SAOUHSC_00314	NC_007795.1:328838-329257	+	1151.41	521.633	0.453037	-1.1423	0.00282085	0.0141183	hypothetical protein	http://www.ncbi.nlm.nih.gov/gene/?term=3919541
SAOUHSC_02476	NC_007795.1:2297685-2298782	-	147.092	67.0249	0.455667	-1.13395	0.00114228	0.00687955	hypothetical protein	http://www.ncbi.nlm.nih.gov/gene/?term=3920854
SAOUHSC_01912	NC_007795.1:1821722-1822468	-	281.522	128.338	0.455872	-1.1333	0.000304818	0.00246078	hypothetical protein	http://www.ncbi.nlm.nih.gov/gene/?term=3921054
SAOUHSC_02747	NC_007795.1:2524903-2525502	-	1714.84	782.253	0.456168	-1.13236	0.00914225	0.0341516	hypothetical protein	http://www.ncbi.nlm.nih.gov/gene/?term=3921621
SAOUHSC_00747	NC_007795.1:732002-732958	+	106.416	48.6162	0.456853	-1.1302	0.00162632	0.00909368	hypothetical protein	http://www.ncbi.nlm.nih.gov/gene/?term=3919509
SAOUHSC_02789	NC_007795.1:2560849-2561550	-	237.675	108.841	0.457941	-1.12677	0.000722832	0.00481594	hypothetical protein	http://www.ncbi.nlm.nih.gov/gene/?term=3921444
SAOUHSC_02857	NC_007795.1:2628973-2629107	-	77.4418	35.4933	0.458322	-1.12557	0.00831942	0.0319774	hypothetical protein	http://www.ncbi.nlm.nih.gov/gene/?term=3921529
SAOUHSC_00244	NC_007795.1:263760-264152	+	75.9522	34.8832	0.459278	-1.12256	0.00308998	0.0149218	hypothetical protein	http://www.ncbi.nlm.nih.gov/gene/?term=3919264
SAOUHSC_02019	NC_007795.1:1924647-1926092	-	1730.88	795.947	0.459852	-1.12076	0.00158379	0.00887457	autolysin	http://www.ncbi.nlm.nih.gov/gene/?term=3920473
SAOUHSC_01459	NC_007795.1:1416913-1417245	-	242.007	111.842	0.462143	-1.11359	0.00120556	0.00716323	hypothetical protein	http://www.ncbi.nlm.nih.gov/gene/?term=3919902
SAOUHSC_00721	NC_007795.1:704266-704934	-	370.049	171.171	0.462562	-1.11228	0.000413117	0.00316207	7-cyano-7-deazaguanine synthase QueC	http://www.ncbi.nlm.nih.gov/gene/?term=3919348
SAOUHSC_R0007	NC_007795.1:495018-497940	+	134.612	62.3698	0.46333	-1.10989	0.00153688	0.00866655	23S Ribosomal RNA	http://www.ncbi.nlm.nih.gov/gene/?term=3921507
SAOUHSC_01923	NC_007795.1:1830347-1830988	-	129.291	59.9048	0.463334	-1.10988	0.00197218	0.0106466	hypothetical protein	http://www.ncbi.nlm.nih.gov/gene/?term=3921065
SAOUHSC_00619	NC_007795.1:610262-611050	+	4006.63	1858.49	0.463852	-1.10826	9.65e-05	0.000946079	hypothetical protein	http://www.ncbi.nlm.nih.gov/gene/?term=3918938
SAOUHSC_00806	NC_007795.1:789529-789852	-	852.507	395.825	0.464307	-1.10685	0.000498436	0.00364696	hypothetical protein	http://www.ncbi.nlm.nih.gov/gene/?term=3919369
SAOUHSC_02907	NC_007795.1:2674777-2675055	-	128.194	59.6351	0.465193	-1.1041	0.00265028	0.0135368	hypothetical protein	http://www.ncbi.nlm.nih.gov/gene/?term=3921359
SAOUHSC_00142	NC_007795.1:145937-146962	+	446.018	207.56	0.465363	-1.10357	0.000482274	0.00357612	formate dehydrogenase	http://www.ncbi.nlm.nih.gov/gene/?term=3919850
SAOUHSC_00970	NC_007795.1:945614-946255	+	104.478	48.7252	0.466367	-1.10046	0.00247324	0.0127757	ABC transporter ATP-binding protein	http://www.ncbi.nlm.nih.gov/gene/?term=3920115
SAOUHSC_T00044	NC_007795.1:492805-492878	+	184.511	86.0629	0.466437	-1.10025	0.000988995	0.00612301	tRNA	http://www.ncbi.nlm.nih.gov/gene/?term=3921033
SAOUHSC_01956	NC_007795.1:1861729-1862268	+	361.442	168.667	0.466652	-1.09958	0.000710478	0.00477729	hypothetical protein	http://www.ncbi.nlm.nih.gov/gene/?term=3920901
SAOUHSC_02656	NC_007795.1:2441153-2441584	-	557.973	260.827	0.467454	-1.0971	0.00053744	0.00388595	hypothetical protein	http://www.ncbi.nlm.nih.gov/gene/?term=3921218
rplL	NC_007795.1:520794-521162	+	3237.59	1516.11	0.468282	-1.09455	0.00138734	0.00799301	50S ribosomal protein L7/L12	http://www.ncbi.nlm.nih.gov/gene/?term=3920375
SAOUHSC_02104	NC_007795.1:1978643-1979056	-	70.8092	33.2592	0.469702	-1.09018	0.00698898	0.0282538	hypothetical protein	http://www.ncbi.nlm.nih.gov/gene/?term=3921176
SAOUHSC_00200	NC_007795.1:222779-223921	+	251.002	117.925	0.469816	-1.08983	0.000664618	0.00457313	hypothetical protein	http://www.ncbi.nlm.nih.gov/gene/?term=3920356
SAOUHSC_00765	NC_007795.1:747288-748226	+	205.992	96.8877	0.470347	-1.0882	0.00739204	0.0294794	hypothetical protein	http://www.ncbi.nlm.nih.gov/gene/?term=3919057
SAOUHSC_01113	NC_007795.1:1072308-1072814	+	226.697	106.709	0.470713	-1.08708	0.00099269	0.00613159	hypothetical protein	http://www.ncbi.nlm.nih.gov/gene/?term=3920755
SAOUHSC_00258	NC_007795.1:276308-279337	+	1254.46	590.663	0.47085	-1.08666	0.000689326	0.00467608	hypothetical protein	http://www.ncbi.nlm.nih.gov/gene/?term=3919200
SAOUHSC_01242	NC_007795.1:1194125-1194592	+	1675.45	789.905	0.471457	-1.0848	0.000316905	0.00252762	hypothetical protein	http://www.ncbi.nlm.nih.gov/gene/?term=3920267
SAOUHSC_00128	NC_007795.1:133576-134838	+	1368.41	648.056	0.473584	-1.07831	0.0114181	0.0406521	cap5O protein/UDP-N-acetyl-D-mannosaminuronic acid dehydrogenase	http://www.ncbi.nlm.nih.gov/gene/?term=3919837
SAOUHSC_02588	NC_007795.1:2379735-2380064	+	55.7052	26.4131	0.474159	-1.07656	0.0123189	0.0430302	hypothetical protein	http://www.ncbi.nlm.nih.gov/gene/?term=3921584
SAOUHSC_02654	NC_007795.1:2439887-2440921	-	229.566	108.931	0.474507	-1.0755	0.000749815	0.00495496	hypothetical protein	http://www.ncbi.nlm.nih.gov/gene/?term=3921216
SAOUHSC_02239	NC_007795.1:2073537-2074574	+	296.327	140.653	0.474653	-1.07505	0.00082578	0.00525965	integrase	http://www.ncbi.nlm.nih.gov/gene/?term=3919661
SAOUHSC_00976	NC_007795.1:949716-950579	+	221.012	105.159	0.475805	-1.07156	0.00101258	0.00619682	hypothetical protein	http://www.ncbi.nlm.nih.gov/gene/?term=3920121
SAOUHSC_02864	NC_007795.1:2636191-2638185	-	477.219	227.791	0.477331	-1.06694	0.000690145	0.00467608	ferrous iron transport protein B	http://www.ncbi.nlm.nih.gov/gene/?term=3921536
SAOUHSC_01127	NC_007795.1:1080460-1081185	-	103.09	49.3627	0.478829	-1.06242	0.0051474	0.0220153	superantigen-like protein	http://www.ncbi.nlm.nih.gov/gene/?term=3920727
SAOUHSC_01686	NC_007795.1:1596250-1597374	-	502.593	241.235	0.479981	-1.05895	0.00126206	0.00744898	coproporphyrinogen III oxidase	http://www.ncbi.nlm.nih.gov/gene/?term=3921798
SAOUHSC_00410	NC_007795.1:410722-411924	+	269.051	129.34	0.480728	-1.05671	0.00129719	0.0076064	hypothetical protein	http://www.ncbi.nlm.nih.gov/gene/?term=3920568
SAOUHSC_00333	NC_007795.1:344356-345198	+	552.072	265.517	0.480947	-1.05605	0.00133511	0.00774246	ABC transporter ATP-binding protein	http://www.ncbi.nlm.nih.gov/gene/?term=3919598
SAOUHSC_02175	NC_007795.1:2037430-2037537	+	91348.1	44139	0.483195	-1.04932	0.0028969	0.014313	hypothetical protein	http://www.ncbi.nlm.nih.gov/gene/?term=3921868
SAOUHSC_01693	NC_007795.1:1604192-1604878	-	233.359	113.021	0.484322	-1.04596	0.0023028	0.0120207	hypothetical protein	http://www.ncbi.nlm.nih.gov/gene/?term=3921805
SAOUHSC_02660	NC_007795.1:2443898-2444842	+	8306.25	4025.74	0.484663	-1.04495	3.73e-05	0.000432847	hypothetical protein	http://www.ncbi.nlm.nih.gov/gene/?term=3921222
SAOUHSC_02427	NC_007795.1:2254506-2255474	-	302.249	146.724	0.48544	-1.04264	0.00129733	0.0076064	hypothetical protein	http://www.ncbi.nlm.nih.gov/gene/?term=3919637
SAOUHSC_02720	NC_007795.1:2502476-2502583	-	75.7587	36.8398	0.486279	-1.04014	0.00693223	0.0281529	hypothetical protein	http://www.ncbi.nlm.nih.gov/gene/?term=3919739
SAOUHSC_01839	NC_007795.1:1744667-1745929	-	754.69	370.066	0.490354	-1.0281	0.00169814	0.00940052	tyrosyl-tRNA synthetase	http://www.ncbi.nlm.nih.gov/gene/?term=3921789
SAOUHSC_02791	NC_007795.1:2564791-2565183	-	106.57	52.2587	0.49037	-1.02806	0.00466852	0.0204455	pyrophosphohydrolase	http://www.ncbi.nlm.nih.gov/gene/?term=3921446
SAOUHSC_00173	NC_007795.1:189695-190321	-	997.928	489.957	0.490975	-1.02628	0.000723479	0.00481594	azoreductase	http://www.ncbi.nlm.nih.gov/gene/?term=3919487
nsaR	NC_007795.1:2718595-2719260	-	622.745	305.997	0.491367	-1.02513	0.00149959	0.00847426	nisin susceptibility-associated DNA-binding response regulator	http://www.ncbi.nlm.nih.gov/gene/?term=3921659
SAOUHSC_00920	NC_007795.1:891145-892086	+	897.568	441.13	0.491472	-1.02482	0.00170951	0.00940052	3-oxoacyl-ACP synthase III	http://www.ncbi.nlm.nih.gov/gene/?term=3920807
SAOUHSC_00070	NC_007795.1:75400-76152	-	2277.97	1122.12	0.492597	-1.02152	0.000510939	0.00371795	accessory regulator-like protein	http://www.ncbi.nlm.nih.gov/gene/?term=3919449
SAOUHSC_02905	NC_007795.1:2674110-2674406	-	131.472	64.7883	0.492793	-1.02095	0.00476315	0.0207567	hypothetical protein	http://www.ncbi.nlm.nih.gov/gene/?term=3921357
SAOUHSC_00622	NC_007795.1:613747-613971	-	71.4407	35.3947	0.495441	-1.01321	0.00997966	0.03656	hypothetical protein	http://www.ncbi.nlm.nih.gov/gene/?term=3920033
SAOUHSC_00170	NC_007795.1:184615-186390	+	140.525	69.6257	0.495467	-1.01314	0.00346308	0.0161651	RGD-containing lipoprotein	http://www.ncbi.nlm.nih.gov/gene/?term=3919876
SAOUHSC_00356	NC_007795.1:365423-365995	+	7425.6	3685.84	0.496369	-1.01051	0.0138314	0.0465014	hypothetical protein	http://www.ncbi.nlm.nih.gov/gene/?term=3921829
SAOUHSC_00332	NC_007795.1:343618-344331	+	247.817	123.08	0.496655	-1.00968	0.00203316	0.0108654	hypothetical protein	http://www.ncbi.nlm.nih.gov/gene/?term=3919597
SAOUHSC_02176	NC_007795.1:2037590-2037766	-	109607	54453.9	0.496812	-1.00923	0.00292538	0.0143354	hypothetical protein	http://www.ncbi.nlm.nih.gov/gene/?term=3921869
SAOUHSC_01336	NC_007795.1:1276193-1276432	+	488.262	243.006	0.497697	-1.00666	0.00847261	0.0323323	hypothetical protein	http://www.ncbi.nlm.nih.gov/gene/?term=3920200
SAOUHSC_00261	NC_007795.1:280022-281356	+	220.169	109.699	0.498249	-1.00506	0.00289924	0.014313	hypothetical protein	http://www.ncbi.nlm.nih.gov/gene/?term=3919203
SAOUHSC_02659	NC_007795.1:2443229-2443852	+	3114	1552.4	0.498522	-1.00427	0.00314802	0.015147	hypothetical protein	http://www.ncbi.nlm.nih.gov/gene/?term=3921221
SAOUHSC_03009	NC_007795.1:2783556-2784260	-	125.81	62.8345	0.49944	-1.00162	0.00399468	0.0179828	1-(5-phosphoribosyl)-5-[(5-phosphoribosylamino)methylideneamino] imidazole-4-carboxamide isomerase	http://www.ncbi.nlm.nih.gov/gene/?term=3921490
SAOUHSC_02724	NC_007795.1:2504707-2505366	+	13010.1	26030.5	2.00078	1.00057	0.000294916	0.0023954	hypothetical protein	http://www.ncbi.nlm.nih.gov/gene/?term=3921600
SAOUHSC_02515	NC_007795.1:2318496-2318885	+	1865.89	3737.77	2.00322	1.00232	0.00109749	0.00667032	hypothetical protein	http://www.ncbi.nlm.nih.gov/gene/?term=3920889
SAOUHSC_01792	NC_007795.1:1689026-1690426	-	4854.74	9760.87	2.01059	1.00762	0.000108308	0.00102738	hypothetical protein	http://www.ncbi.nlm.nih.gov/gene/?term=3920433
SAOUHSC_00738	NC_007795.1:722748-724253	-	3289.75	6638.96	2.01807	1.01298	0.000105693	0.00100979	hypothetical protein	http://www.ncbi.nlm.nih.gov/gene/?term=3920983
SAOUHSC_02723	NC_007795.1:2503505-2504647	+	5856.1	11858.5	2.02499	1.01791	0.00605151	0.0252321	glycerate kinase	http://www.ncbi.nlm.nih.gov/gene/?term=3921599
SAOUHSC_01590	NC_007795.1:1516412-1516918	+	127.917	259.094	2.02549	1.01827	0.00236404	0.0122874	hypothetical protein	http://www.ncbi.nlm.nih.gov/gene/?term=3920006
SAOUHSC_01354	NC_007795.1:1296849-1298309	+	2166.17	4387.78	2.02559	1.01834	0.000103759	0.000998496	sodium:alanine symporter family protein	http://www.ncbi.nlm.nih.gov/gene/?term=3920060
SAOUHSC_02409	NC_007795.1:2236150-2237058	-	2211.38	4479.75	2.02577	1.01847	0.000125979	0.00116181	arginase	http://www.ncbi.nlm.nih.gov/gene/?term=3919623
SAOUHSC_01150	NC_007795.1:1101602-1102774	+	17277.8	35072.1	2.02989	1.0214	0.000232247	0.00197076	cell division protein FtsZ	http://www.ncbi.nlm.nih.gov/gene/?term=3920710
SAOUHSC_01502	NC_007795.1:1455301-1456680	-	1064.77	2163.28	2.03168	1.02267	0.000421441	0.00317996	ATP-dependent DNA helicase RecQ	http://www.ncbi.nlm.nih.gov/gene/?term=3919045
SAOUHSC_01218	NC_007795.1:1168074-1168982	+	18924.8	38476.6	2.03313	1.0237	0.000289685	0.0023674	succinyl-CoA synthetase subunit alpha	http://www.ncbi.nlm.nih.gov/gene/?term=3919483
SAOUHSC_02150	NC_007795.1:2022519-2023082	+	10727.4	21831.1	2.03508	1.02508	0.000307877	0.00247046	hypothetical protein	http://www.ncbi.nlm.nih.gov/gene/?term=3921847
SAOUHSC_02817	NC_007795.1:2595946-2596044	-	155.649	317.104	2.0373	1.02666	0.00889517	0.033464	hypothetical protein	http://www.ncbi.nlm.nih.gov/gene/?term=3921256
SAOUHSC_00881	NC_007795.1:846360-846734	+	391.956	802.783	2.04815	1.03432	0.00118242	0.00704151	hypothetical protein	http://www.ncbi.nlm.nih.gov/gene/?term=3919228
SAOUHSC_00671	NC_007795.1:659532-660329	-	23926.2	49038.7	2.04958	1.03533	0.000194295	0.00169196	secretory antigen SsaA-like protein	http://www.ncbi.nlm.nih.gov/gene/?term=3919434
SAOUHSC_01394	NC_007795.1:1336828-1338033	+	1014.56	2079.46	2.04963	1.03536	0.0139767	0.0469308	aspartate kinase	http://www.ncbi.nlm.nih.gov/gene/?term=3920684
SAOUHSC_00656	NC_007795.1:645295-645879	+	1964.43	4035.04	2.05405	1.03847	0.000156197	0.00140631	hypothetical protein	http://www.ncbi.nlm.nih.gov/gene/?term=3919947
SAOUHSC_02457	NC_007795.1:2280889-2281629	+	876.392	1806.86	2.0617	1.04383	0.00100147	0.00615717	NAD-dependent deacetylase	http://www.ncbi.nlm.nih.gov/gene/?term=3919020
SAOUHSC_00370	NC_007795.1:376604-377266	-	1899.84	3918.91	2.06276	1.04458	0.000130735	0.00119735	hypothetical protein	http://www.ncbi.nlm.nih.gov/gene/?term=3919789
SAOUHSC_02731	NC_007795.1:2510827-2512905	+	1258.82	2601.31	2.06646	1.04716	0.000225904	0.00194175	hypothetical protein	http://www.ncbi.nlm.nih.gov/gene/?term=3921606
SAOUHSC_01599	NC_007795.1:1523548-1525032	+	12171.8	25262.3	2.07548	1.05345	0.000130177	0.00119637	glucose-6-phosphate 1-dehydrogenase	http://www.ncbi.nlm.nih.gov/gene/?term=3920015
SAOUHSC_01005	NC_007795.1:977138-977455	-	7390.91	15345.2	2.07623	1.05397	0.00134585	0.00778777	hypothetical protein	http://www.ncbi.nlm.nih.gov/gene/?term=3920404
SAOUHSC_01357	NC_007795.1:1299635-1299802	+	310.99	646.689	2.07945	1.0562	0.00137281	0.0079265	hypothetical protein	http://www.ncbi.nlm.nih.gov/gene/?term=3920062
SAOUHSC_02868	NC_007795.1:2641899-2642066	-	57.4752	119.586	2.08065	1.05703	0.0031219	0.0150486	hypothetical protein	http://www.ncbi.nlm.nih.gov/gene/?term=3921540
SAOUHSC_02597	NC_007795.1:2386753-2388357	-	844.628	1763.98	2.08847	1.06245	0.000402538	0.00309	PTS system transporter	http://www.ncbi.nlm.nih.gov/gene/?term=3921593
SAOUHSC_00903	NC_007795.1:867744-868211	+	1353.87	2829.61	2.09001	1.06351	0.000180925	0.00159118	signal peptidase IB	http://www.ncbi.nlm.nih.gov/gene/?term=3921749
SAOUHSC_02843	NC_007795.1:2617620-2618555	+	402.946	845.316	2.09784	1.0689	0.000807376	0.00524301	hypothetical protein	http://www.ncbi.nlm.nih.gov/gene/?term=3921281
SAOUHSC_01597	NC_007795.1:1521425-1522210	+	2063.79	4336.47	2.10121	1.07122	0.000101425	0.000979585	pyrroline-5-carboxylate reductase	http://www.ncbi.nlm.nih.gov/gene/?term=3920013
SAOUHSC_00792	NC_007795.1:773243-774145	-	2664.13	5605.44	2.10404	1.07316	0.000299957	0.00242892	hypothetical protein	http://www.ncbi.nlm.nih.gov/gene/?term=3919355
SAOUHSC_02325	NC_007795.1:2157595-2157702	-	92.4421	195.19	2.11148	1.07826	0.0011064	0.00670911	hypothetical protein	http://www.ncbi.nlm.nih.gov/gene/?term=3920950
SAOUHSC_01306	NC_007795.1:1251668-1251859	+	19.9034	42.0355	2.11198	1.0786	0.0138064	0.0464985	hypothetical protein	http://www.ncbi.nlm.nih.gov/gene/?term=3920133
SAOUHSC_00953	NC_007795.1:926875-928050	-	3599.25	7633.32	2.12081	1.08462	3.3e-05	0.000392709	diacylglycerol glucosyltransferase	http://www.ncbi.nlm.nih.gov/gene/?term=3920664
SAOUHSC_00009	NC_007795.1:12786-14072	+	15647.4	33187.8	2.12098	1.08473	5.29e-05	0.000583064	seryl-tRNA synthetase	http://www.ncbi.nlm.nih.gov/gene/?term=3919182
SAOUHSC_01060	NC_007795.1:1025649-1025816	-	316.41	672.079	2.12408	1.08684	0.00117015	0.00698407	hypothetical protein	http://www.ncbi.nlm.nih.gov/gene/?term=3921722
mraW	NC_007795.1:1092564-1093478	+	13161.2	27979.6	2.12592	1.08808	5.85e-05	0.000634129	16S rRNA (cytosine(1402)-N(4))-methyltransferase	http://www.ncbi.nlm.nih.gov/gene/?term=3920703
SAOUHSC_01437	NC_007795.1:1372522-1373646	-	1889.5	4019.03	2.12703	1.08884	5.87e-05	0.000634194	hypothetical protein	http://www.ncbi.nlm.nih.gov/gene/?term=3920218
SAOUHSC_02933	NC_007795.1:2699895-2701385	-	6042.87	12855.9	2.12746	1.08913	0.00082257	0.00525965	betaine aldehyde dehydrogenase	http://www.ncbi.nlm.nih.gov/gene/?term=3921640
SAOUHSC_02778	NC_007795.1:2554408-2555103	-	872.946	1863.91	2.1352	1.09437	0.000320993	0.00254495	hypothetical protein	http://www.ncbi.nlm.nih.gov/gene/?term=3921433
SAOUHSC_00643	NC_007795.1:631791-632894	+	1440.8	3076.88	2.13553	1.0946	0.00010006	0.000969922	teichoic acid biosynthesis protein TagB	http://www.ncbi.nlm.nih.gov/gene/?term=3920051
SAOUHSC_02875	NC_007795.1:2648165-2649163	-	1773.36	3789.94	2.13715	1.09569	8.76e-05	0.000878645	D-lactate dehydrogenase	http://www.ncbi.nlm.nih.gov/gene/?term=3921546
SAOUHSC_02686	NC_007795.1:2472607-2473143	-	129.459	276.909	2.13897	1.09692	0.000924708	0.00577616	hypothetical protein	http://www.ncbi.nlm.nih.gov/gene/?term=3919705
SAOUHSC_00365	NC_007795.1:371268-371837	-	19451.1	41612.9	2.13936	1.09718	0.000259833	0.00217702	alkyl hydroperoxide reductase subunit C	http://www.ncbi.nlm.nih.gov/gene/?term=3919784
SAOUHSC_00927	NC_007795.1:898056-899711	+	8743.02	18772.1	2.14709	1.10239	0.000283185	0.00233008	oligopeptide ABC transporter substrate-binding protein	http://www.ncbi.nlm.nih.gov/gene/?term=3920756
SAOUHSC_01483	NC_007795.1:1440410-1441576	-	417.85	900.323	2.15465	1.10746	0.000568614	0.00407819	chorismate synthase	http://www.ncbi.nlm.nih.gov/gene/?term=3920238
SAOUHSC_01831	NC_007795.1:1736218-1736664	+	703.097	1516.34	2.15666	1.1088	0.00042547	0.00320127	hypothetical protein	http://www.ncbi.nlm.nih.gov/gene/?term=3921781
SAOUHSC_02332	NC_007795.1:2162336-2162467	-	56.1326	121.271	2.16045	1.11133	0.00241105	0.0125073	hypothetical protein	http://www.ncbi.nlm.nih.gov/gene/?term=3920957
nrdR	NC_007795.1:1690427-1690897	-	1635.2	3535.2	2.16194	1.11233	7.12e-05	0.000735423	transcriptional regulator NrdR	http://www.ncbi.nlm.nih.gov/gene/?term=3920434
SAOUHSC_01632	NC_007795.1:1551986-1553458	-	19671.9	42566.5	2.16383	1.11358	0.00489868	0.0211904	glycine dehydrogenase subunit 2	http://www.ncbi.nlm.nih.gov/gene/?term=3919969
SAOUHSC_01633	NC_007795.1:1553451-1554797	-	11951.1	25879.6	2.16546	1.11467	0.00664435	0.0272757	glycine dehydrogenase subunit 1	http://www.ncbi.nlm.nih.gov/gene/?term=3919970
SAOUHSC_00901	NC_007795.1:866516-867091	+	1258.3	2753.57	2.18833	1.12983	0.000700589	0.00472275	hypothetical protein	http://www.ncbi.nlm.nih.gov/gene/?term=3921747
SAOUHSC_00584	NC_007795.1:585426-586835	+	885.61	1946.15	2.19752	1.13588	0.000189199	0.00165845	hypothetical protein	http://www.ncbi.nlm.nih.gov/gene/?term=3920508
SAOUHSC_01144	NC_007795.1:1093492-1093893	+	3684.2	8142.66	2.21016	1.14415	7.65e-06	0.000110997	cell division protein	http://www.ncbi.nlm.nih.gov/gene/?term=3920704
SAOUHSC_02869	NC_007795.1:2642178-2643722	-	12692.9	28057.6	2.2105	1.14437	1.98e-05	0.000254599	1-pyrroline-5-carboxylate dehydrogenase	http://www.ncbi.nlm.nih.gov/gene/?term=3921541
SAOUHSC_00926	NC_007795.1:897096-898037	+	2353.81	5218.78	2.21716	1.14871	0.000140956	0.00128212	oligopeptide ABC transporter ATP-binding protein	http://www.ncbi.nlm.nih.gov/gene/?term=3920813
SAOUHSC_01791	NC_007795.1:1688106-1689026	-	3701.48	8208.14	2.21753	1.14895	8.6e-06	0.00012287	primosomal protein DnaI	http://www.ncbi.nlm.nih.gov/gene/?term=3920432
SAOUHSC_00116	NC_007795.1:120865-121629	+	874.154	1942.5	2.22215	1.15196	9.69e-05	0.000946473	capsular polysaccharide biosynthesis protein Cap8C	http://www.ncbi.nlm.nih.gov/gene/?term=3919825
alaS	NC_007795.1:1625259-1627889	-	4128.37	9176.53	2.2228	1.15238	8.14e-06	0.000116825	alanyl-tRNA synthetase	http://www.ncbi.nlm.nih.gov/gene/?term=3921072
SAOUHSC_01359	NC_007795.1:1301484-1304006	+	7884.41	17546.3	2.22544	1.15409	2.6e-05	0.000318037	hypothetical protein	http://www.ncbi.nlm.nih.gov/gene/?term=3920064
SAOUHSC_00880	NC_007795.1:845025-846341	+	462.912	1032.25	2.22992	1.15699	0.000800082	0.00520838	hypothetical protein	http://www.ncbi.nlm.nih.gov/gene/?term=3919227
SAOUHSC_02823	NC_007795.1:2602404-2603309	+	445.821	995.171	2.23222	1.15848	0.000279959	0.00231642	hypothetical protein	http://www.ncbi.nlm.nih.gov/gene/?term=3921262
SAOUHSC_01877	NC_007795.1:1792814-1793767	+	534.005	1196.34	2.24031	1.1637	0.000247467	0.00208658	hypothetical protein	http://www.ncbi.nlm.nih.gov/gene/?term=3921766
SAOUHSC_00296	NC_007795.1:309722-310582	+	89.4694	201.017	2.24677	1.16785	0.000569656	0.00407819	ROK family protein	http://www.ncbi.nlm.nih.gov/gene/?term=3918977
SAOUHSC_02091	NC_007795.1:1968379-1968909	-	1464.25	3297.77	2.25219	1.17133	3.78e-05	0.000435588	acyl-CoA thioesterase	http://www.ncbi.nlm.nih.gov/gene/?term=3919777
SAOUHSC_00114	NC_007795.1:119492-120160	+	882.678	1991.39	2.25607	1.17381	8.93e-05	0.000888065	capsular polysaccharide biosynthesis protein	http://www.ncbi.nlm.nih.gov/gene/?term=3919823
SAOUHSC_01321	NC_007795.1:1264705-1265766	+	7502.57	16968.3	2.26166	1.17738	2.89e-06	4.95e-05	threonine synthase	http://www.ncbi.nlm.nih.gov/gene/?term=3920147
SAOUHSC_03025	NC_007795.1:2798581-2799219	+	66.1492	150.163	2.27006	1.18273	0.000946087	0.00587105	pyrrolidone-carboxylate peptidase	http://www.ncbi.nlm.nih.gov/gene/?term=3921292
SAOUHSC_02818	NC_007795.1:2596034-2597197	-	1460.54	3322.09	2.27457	1.18559	0.0150948	0.0499274	hypothetical protein	http://www.ncbi.nlm.nih.gov/gene/?term=3921257
SAOUHSC_00902	NC_007795.1:867096-867620	+	967.232	2207.31	2.28209	1.19036	5.76e-05	0.000626556	signal peptidase IA	http://www.ncbi.nlm.nih.gov/gene/?term=3921748
SAOUHSC_01323	NC_007795.1:1266740-1267543	+	2047.07	4679.1	2.28576	1.19267	6.77e-05	0.000707807	hypothetical protein	http://www.ncbi.nlm.nih.gov/gene/?term=3920149
SAOUHSC_00197	NC_007795.1:217907-219118	-	3102.27	7164.21	2.30934	1.20748	4.93e-06	7.75e-05	hypothetical protein	http://www.ncbi.nlm.nih.gov/gene/?term=3920353
SAOUHSC_02137	NC_007795.1:2009728-2011290	-	2458.26	5719	2.32645	1.21813	4.02e-06	6.47e-05	sodium-dependent transporter	http://www.ncbi.nlm.nih.gov/gene/?term=3921834
SAOUHSC_00854	NC_007795.1:824165-825205	+	2141.85	5015.82	2.34182	1.22763	3.79e-05	0.000435588	hypothetical protein	http://www.ncbi.nlm.nih.gov/gene/?term=3918985
SAOUHSC_02729	NC_007795.1:2509280-2510689	+	1185.39	2778.83	2.34424	1.22912	1.48e-05	0.000196168	amino acid ABC transporter-like protein	http://www.ncbi.nlm.nih.gov/gene/?term=3921605
thrS	NC_007795.1:1685756-1687693	-	32067.2	75273.5	2.34737	1.23104	7e-05	0.000726345	threonyl-tRNA synthetase	http://www.ncbi.nlm.nih.gov/gene/?term=3920430
SAOUHSC_02932	NC_007795.1:2697925-2699634	-	1788.53	4204.24	2.35067	1.23307	0.00681267	0.0277949	choline dehydrogenase	http://www.ncbi.nlm.nih.gov/gene/?term=3921639
SAOUHSC_02113	NC_007795.1:1985147-1986508	-	2799.48	6597.55	2.3567	1.23677	0.0103463	0.0374936	RNA methyltransferase	http://www.ncbi.nlm.nih.gov/gene/?term=3921185
SAOUHSC_01803	NC_007795.1:1704280-1705641	+	4086.87	9684.28	2.36961	1.24465	1.38e-06	2.7e-05	hypothetical protein	http://www.ncbi.nlm.nih.gov/gene/?term=3919273
SAOUHSC_00248	NC_007795.1:267753-268703	+	1701.97	4034.91	2.37074	1.24534	7.77e-06	0.000112131	peptidoglycan hydrolase	http://www.ncbi.nlm.nih.gov/gene/?term=3919268
ubiE	NC_007795.1:1443873-1444475	-	949.303	2256.32	2.37682	1.24903	2.39e-05	0.000300017	ubiquinone/menaquinone biosynthesis methyltransferase	http://www.ncbi.nlm.nih.gov/gene/?term=3920242
fumC	NC_007795.1:1887904-1889289	-	6357.54	15220.4	2.39407	1.25946	1.73e-06	3.29e-05	fumarate hydratase	http://www.ncbi.nlm.nih.gov/gene/?term=3920459
SAOUHSC_02455	NC_007795.1:2279096-2279524	-	706.376	1694.18	2.39841	1.26208	0.00477137	0.0207567	galactose-6-phosphate isomerase subunit LacA	http://www.ncbi.nlm.nih.gov/gene/?term=3919018
SAOUHSC_00364	NC_007795.1:369729-371252	-	42244.7	101373	2.39965	1.26282	0.000149242	0.00134825	alkyl hydroperoxide reductase subunit F	http://www.ncbi.nlm.nih.gov/gene/?term=3919783
gcvT	NC_007795.1:1554817-1555908	-	2891.22	6972.3	2.41154	1.26996	5.58e-05	0.000610021	glycine cleavage system aminomethyltransferase T	http://www.ncbi.nlm.nih.gov/gene/?term=3919971
rpmB	NC_007795.1:1142974-1143162	-	25444.5	61582.5	2.42027	1.27517	2.63e-05	0.000319909	50S ribosomal protein L28	http://www.ncbi.nlm.nih.gov/gene/?term=3919324
SAOUHSC_01826	NC_007795.1:1731824-1731964	+	42.0379	101.763	2.42075	1.27545	0.000417161	0.00316533	hypothetical protein	http://www.ncbi.nlm.nih.gov/gene/?term=3921776
SAOUHSC_01635	NC_007795.1:1556067-1556591	-	1199.51	2911.4	2.42715	1.27926	1.43e-05	0.000192359	shikimate kinase	http://www.ncbi.nlm.nih.gov/gene/?term=3919972
SAOUHSC_00855	NC_007795.1:825219-826286	+	1106.68	2706.33	2.44546	1.2901	2.46e-05	0.000306772	hypothetical protein	http://www.ncbi.nlm.nih.gov/gene/?term=3918986
SAOUHSC_01997	NC_007795.1:1907224-1907670	-	15933.7	38987.9	2.44689	1.29095	5.76e-06	8.7e-05	ferric uptake regulator-like protein	http://www.ncbi.nlm.nih.gov/gene/?term=3921877
SAOUHSC_00581	NC_007795.1:583052-584374	-	6984.42	17092.1	2.44718	1.29112	7.54e-05	0.000773369	hypothetical protein	http://www.ncbi.nlm.nih.gov/gene/?term=3920505
SAOUHSC_00156	NC_007795.1:169309-170349	+	582.163	1427.35	2.45181	1.29384	2.79e-05	0.000337024	hypothetical protein	http://www.ncbi.nlm.nih.gov/gene/?term=3919864
SAOUHSC_00923	NC_007795.1:894011-894937	+	556.506	1365.39	2.4535	1.29484	3.41e-05	0.000399481	hypothetical protein	http://www.ncbi.nlm.nih.gov/gene/?term=3920810
SAOUHSC_00196	NC_007795.1:215460-217721	-	4102.63	10105.7	2.46322	1.30054	3.86e-06	6.25e-05	hypothetical protein	http://www.ncbi.nlm.nih.gov/gene/?term=3920352
SAOUHSC_01742	NC_007795.1:1644149-1646338	-	4784.25	11797.9	2.46598	1.30216	3.56e-07	8.3e-06	GTP pyrophosphokinase	http://www.ncbi.nlm.nih.gov/gene/?term=3920542
SAOUHSC_02924	NC_007795.1:2689521-2690858	-	1152.07	2841.47	2.46641	1.30241	4.37e-05	0.000489183	4-aminobutyrate aminotransferase	http://www.ncbi.nlm.nih.gov/gene/?term=3921375
SAOUHSC_01741	NC_007795.1:1643685-1644137	-	2248.05	5548.58	2.46818	1.30345	4.61e-07	1.05e-05	D-tyrosyl-tRNA(Tyr) deacylase	http://www.ncbi.nlm.nih.gov/gene/?term=3921089
SAOUHSC_1342a	NC_007795.1:1284057-1284419	-	1719.37	4260.17	2.47775	1.30903	1.94e-06	3.55e-05	large-conductance mechanosensitive channel	http://www.ncbi.nlm.nih.gov/gene/?term=16830701
SAOUHSC_00281	NC_007795.1:296347-297171	-	654.017	1622.08	2.48017	1.31044	3.92e-05	0.000447067	hypothetical protein	http://www.ncbi.nlm.nih.gov/gene/?term=3918965
SAOUHSC_02333	NC_007795.1:2162622-2163317	-	232.144	576.338	2.48268	1.3119	0.000732043	0.00486076	transglycosylase SceD	http://www.ncbi.nlm.nih.gov/gene/?term=3920958
SAOUHSC_00949	NC_007795.1:922423-923991	+	398.469	996.885	2.50179	1.32296	4.19e-05	0.000471071	hypothetical protein	http://www.ncbi.nlm.nih.gov/gene/?term=3920660
SAOUHSC_02324	NC_007795.1:2156888-2157535	+	580.509	1452.76	2.50255	1.3234	1.47e-05	0.000196168	hypothetical protein	http://www.ncbi.nlm.nih.gov/gene/?term=3920949
SAOUHSC_00195	NC_007795.1:214246-215430	-	2179.33	5477.04	2.51317	1.32951	9.37e-05	0.000921889	acetyl-CoA acetyltransferase	http://www.ncbi.nlm.nih.gov/gene/?term=3920351
SAOUHSC_01835	NC_007795.1:1739679-1740809	-	1004.51	2530.6	2.51924	1.33299	5.28e-06	8.15e-05	hypothetical protein	http://www.ncbi.nlm.nih.gov/gene/?term=3921785
SAOUHSC_00951	NC_007795.1:925085-925594	+	10023.4	25266.7	2.52077	1.33386	1.53e-06	2.96e-05	hypothetical protein	http://www.ncbi.nlm.nih.gov/gene/?term=3920662
SAOUHSC_00115	NC_007795.1:120176-120862	+	262.076	662.086	2.52632	1.33703	3.87e-05	0.000442905	capsular polysaccharide biosynthesis protein Cap5B	http://www.ncbi.nlm.nih.gov/gene/?term=3919824
SAOUHSC_00925	NC_007795.1:896024-897106	+	1459.9	3694.47	2.53063	1.3395	5.16e-07	1.14e-05	hypothetical protein	http://www.ncbi.nlm.nih.gov/gene/?term=3920812
SAOUHSC_01789	NC_007795.1:1687891-1688013	-	744.841	1894.12	2.54298	1.34652	2.51e-05	0.000311084	hypothetical protein	http://www.ncbi.nlm.nih.gov/gene/?term=3920431
rpsU	NC_007795.1:1587820-1587996	-	4866.22	12406.6	2.54955	1.35024	7.04e-07	1.48e-05	30S ribosomal protein S21	http://www.ncbi.nlm.nih.gov/gene/?term=3920089
SAOUHSC_00711	NC_007795.1:695597-696946	+	2033.46	5192.81	2.55368	1.35258	3.06e-05	0.000368259	hypothetical protein	http://www.ncbi.nlm.nih.gov/gene/?term=3919338
SAOUHSC_02873	NC_007795.1:2645181-2647589	+	54641.8	140897	2.57856	1.36657	0.000775506	0.0050608	cation transporter E1-E2 family ATPase	http://www.ncbi.nlm.nih.gov/gene/?term=3921544
SAOUHSC_01395	NC_007795.1:1338097-1339086	+	1741.63	4511.31	2.59028	1.37311	4.23e-07	9.77e-06	aspartate semialdehyde dehydrogenase	http://www.ncbi.nlm.nih.gov/gene/?term=3920685
SAOUHSC_01064	NC_007795.1:1028810-1032262	+	12011.9	31428.8	2.61648	1.38763	2.77e-07	6.62e-06	pyruvate carboxylase	http://www.ncbi.nlm.nih.gov/gene/?term=3921726
SAOUHSC_01991	NC_007795.1:1894060-1895517	-	1876.09	4938.86	2.63253	1.39645	1.81e-07	4.66e-06	ABC transporter permease	http://www.ncbi.nlm.nih.gov/gene/?term=3921874
SAOUHSC_01878	NC_007795.1:1793764-1794327	+	325.029	859.781	2.64524	1.4034	1.56e-05	0.000202552	hypothetical protein	http://www.ncbi.nlm.nih.gov/gene/?term=3921767
SAOUHSC_01319	NC_007795.1:1261846-1263228	-	1510.18	4005.9	2.6526	1.40741	6.3e-05	0.000671559	aspartate kinase	http://www.ncbi.nlm.nih.gov/gene/?term=3920145
SAOUHSC_02611	NC_007795.1:2401431-2402690	+	2351.23	6247.49	2.65711	1.40986	7.46e-08	2.18e-06	hypothetical protein	http://www.ncbi.nlm.nih.gov/gene/?term=3921389
SAOUHSC_01358	NC_007795.1:1299795-1301003	+	3570.45	9487.45	2.65721	1.40991	9.78e-08	2.7e-06	hypothetical protein	http://www.ncbi.nlm.nih.gov/gene/?term=3920063
SAOUHSC_01070	NC_007795.1:1036530-1036964	+	657.099	1751.42	2.66539	1.41435	4.99e-06	7.76e-05	hypothetical protein	http://www.ncbi.nlm.nih.gov/gene/?term=3921732
SAOUHSC_00650	NC_007795.1:639816-639908	+	3229.15	8618.33	2.66892	1.41626	0.000767564	0.00502273	hypothetical protein	http://www.ncbi.nlm.nih.gov/gene/?term=3919941
SAOUHSC_01320	NC_007795.1:1263419-1264699	+	3759.05	10074.6	2.6801	1.42228	3.73e-08	1.19e-06	homoserine dehydrogenase	http://www.ncbi.nlm.nih.gov/gene/?term=3920146
SAOUHSC_02974	NC_007795.1:2736110-2737984	+	693.822	1873.93	2.70089	1.43343	2.65e-06	4.69e-05	hypothetical protein	http://www.ncbi.nlm.nih.gov/gene/?term=3921458
SAOUHSC_00198	NC_007795.1:219230-220735	-	1855.53	5014.51	2.70247	1.43428	7.56e-08	2.18e-06	hypothetical protein	http://www.ncbi.nlm.nih.gov/gene/?term=3920354
SAOUHSC_02822	NC_007795.1:2599922-2601886	+	2824.78	7642.99	2.7057	1.436	2.65e-08	8.7e-07	hypothetical protein	http://www.ncbi.nlm.nih.gov/gene/?term=3921261
SAOUHSC_01739	NC_007795.1:1642813-1643688	-	1651.21	4470.56	2.70745	1.43693	6.26e-08	1.89e-06	hypothetical protein	http://www.ncbi.nlm.nih.gov/gene/?term=3921088
SAOUHSC_02454	NC_007795.1:2278565-2279080	-	843.914	2287.05	2.71005	1.43832	0.00033189	0.00262351	galactose-6-phosphate isomerase subunit LacB	http://www.ncbi.nlm.nih.gov/gene/?term=3919017
SAOUHSC_00324	NC_007795.1:337067-337612	+	1177.85	3222.94	2.73629	1.45222	5.37e-07	1.18e-05	50S ribosomal protein L7 serine acetyltransferase	http://www.ncbi.nlm.nih.gov/gene/?term=3919589
SAOUHSC_01833	NC_007795.1:1737925-1739529	+	1281.01	3544.46	2.76693	1.46829	1e-07	2.74e-06	D-3-phosphoglycerate dehydrogenase	http://www.ncbi.nlm.nih.gov/gene/?term=3921783
SAOUHSC_00317	NC_007795.1:331346-332704	-	1337.23	3749.26	2.80374	1.48736	3.57e-08	1.16e-06	glycerol-3-phosphate transporter	http://www.ncbi.nlm.nih.gov/gene/?term=3919544
SAOUHSC_00560	NC_007795.1:568932-569201	+	4066.37	11464.7	2.8194	1.49539	2.05e-07	5.14e-06	hypothetical protein	http://www.ncbi.nlm.nih.gov/gene/?term=3920605
SAOUHSC_00561	NC_007795.1:569402-569569	-	101561	286809	2.82402	1.49775	0.00821462	0.0317123	hypothetical protein	http://www.ncbi.nlm.nih.gov/gene/?term=3920606
SAOUHSC_01398	NC_007795.1:1340721-1341440	+	1451.05	4109.41	2.83202	1.50183	5.64e-08	1.74e-06	2,3,4,5-tetrahydropyridine-2,6-dicarboxylate N-acetyltransferase	http://www.ncbi.nlm.nih.gov/gene/?term=3920688
SAOUHSC_01396	NC_007795.1:1339088-1339975	+	1913.52	5430.23	2.83782	1.50478	1.52e-08	5.62e-07	4-hydroxy-tetrahydrodipicolinate synthase	http://www.ncbi.nlm.nih.gov/gene/?term=3920686
SAOUHSC_01834	NC_007795.1:1739623-1739718	+	80.6058	229.698	2.84965	1.51078	1.04e-05	0.000145448	hypothetical protein	http://www.ncbi.nlm.nih.gov/gene/?term=3921784
SAOUHSC_02444	NC_007795.1:2267632-2269194	-	3928.48	11223.6	2.85699	1.5145	9.15e-05	0.00090689	BCCT family osmoprotectant transporter	http://www.ncbi.nlm.nih.gov/gene/?term=3919008
SAOUHSC_02815	NC_007795.1:2593502-2594779	-	7378.52	21158.3	2.86756	1.51982	9.15e-09	3.52e-07	hypothetical protein	http://www.ncbi.nlm.nih.gov/gene/?term=3921254
SAOUHSC_02136	NC_007795.1:2009610-2009717	+	250.323	718.547	2.87048	1.52129	3.32e-06	5.51e-05	hypothetical protein	http://www.ncbi.nlm.nih.gov/gene/?term=3921833
SAOUHSC_01322	NC_007795.1:1265768-1266682	+	2881.19	8362.59	2.90248	1.53729	8.29e-08	2.37e-06	homoserine kinase	http://www.ncbi.nlm.nih.gov/gene/?term=3920148
SAOUHSC_01889	NC_007795.1:1800919-1801923	-	864.419	2537.59	2.9356	1.55365	1.9e-07	4.84e-06	riboflavin biosynthesis protein RibD	http://www.ncbi.nlm.nih.gov/gene/?term=3920837
SAOUHSC_00989	NC_007795.1:960954-962108	-	704.058	2083.8	2.9597	1.56545	1.26e-07	3.34e-06	hypothetical protein	http://www.ncbi.nlm.nih.gov/gene/?term=3920390
SAOUHSC_02453	NC_007795.1:2277620-2278552	-	1197.79	3553.31	2.96657	1.56879	6.03e-05	0.000645744	tagatose-6-phosphate kinase	http://www.ncbi.nlm.nih.gov/gene/?term=3919016
SAOUHSC_02576	NC_007795.1:2366718-2367218	+	2779.04	8267.76	2.97504	1.57291	9.74e-07	1.96e-05	secretory antigen SsaA	http://www.ncbi.nlm.nih.gov/gene/?term=3921573
SAOUHSC_00582	NC_007795.1:584361-584777	-	675.16	2036.23	3.01592	1.5926	5.46e-07	1.18e-05	hypothetical protein	http://www.ncbi.nlm.nih.gov/gene/?term=3920506
SAOUHSC_01884	NC_007795.1:1797488-1798489	+	10653.2	32991.3	3.09684	1.6308	4.46e-09	1.85e-07	hypothetical protein	http://www.ncbi.nlm.nih.gov/gene/?term=3920833
SAOUHSC_02773	NC_007795.1:2550088-2551626	+	5884.23	18222.7	3.09688	1.63082	6.19e-10	3.36e-08	transporter	http://www.ncbi.nlm.nih.gov/gene/?term=3921428
SAOUHSC_01397	NC_007795.1:1340002-1340694	+	1619.01	5015.92	3.09814	1.6314	1.51e-09	7.15e-08	4-hydroxy-tetrahydrodipicolinate reductase	http://www.ncbi.nlm.nih.gov/gene/?term=3920687
SAOUHSC_00199	NC_007795.1:220761-222338	-	2068.8	6464.39	3.1247	1.64372	8.48e-10	4.33e-08	acyl CoA:acetate/3-ketoacid CoA transferase	http://www.ncbi.nlm.nih.gov/gene/?term=3920355
SAOUHSC_01832	NC_007795.1:1736778-1737938	+	914.556	2950.61	3.22628	1.68987	6.77e-09	2.68e-07	hypothetical protein	http://www.ncbi.nlm.nih.gov/gene/?term=3921782
SAOUHSC_01846	NC_007795.1:1752547-1754253	-	4960.43	16009.7	3.22748	1.69041	1.43e-10	9.5e-09	acetate--CoA ligase	http://www.ncbi.nlm.nih.gov/gene/?term=3920525
SAOUHSC_02596	NC_007795.1:2386157-2386687	+	1413.94	4575.93	3.23629	1.69434	6.64e-08	1.96e-06	hypothetical protein	http://www.ncbi.nlm.nih.gov/gene/?term=3921592
SAOUHSC_01990	NC_007795.1:1893345-1894073	-	1383.23	4530.61	3.27538	1.71166	5.59e-10	3.1e-08	amino acid ABC transporter ATP-binding protein	http://www.ncbi.nlm.nih.gov/gene/?term=3921873
SAOUHSC_02451	NC_007795.1:2276303-2276614	-	278.949	924.157	3.31299	1.72813	4.91e-07	1.1e-05	PTS system lactose-specific transporter subunit IIA	http://www.ncbi.nlm.nih.gov/gene/?term=3919014
SAOUHSC_02702	NC_007795.1:2484494-2484598	+	81.2706	269.26	3.31313	1.72819	4.34e-07	9.93e-06	hypothetical protein	http://www.ncbi.nlm.nih.gov/gene/?term=3919721
SAOUHSC_02257	NC_007795.1:2089679-2090938	-	7942.98	26525.8	3.33953	1.73965	7.48e-10	3.9e-08	hypothetical protein	http://www.ncbi.nlm.nih.gov/gene/?term=3919677
SAOUHSC_02452	NC_007795.1:2276636-2277616	-	964.433	3301.63	3.42339	1.77542	1.61e-08	5.85e-07	tagatose 1,6-diphosphate aldolase	http://www.ncbi.nlm.nih.gov/gene/?term=3919015
SAOUHSC_02119	NC_007795.1:1991873-1993411	+	3751.58	13136.3	3.50153	1.80798	4.8e-12	4.72e-10	high affinity proline permease	http://www.ncbi.nlm.nih.gov/gene/?term=3921191
SAOUHSC_01888	NC_007795.1:1800280-1800912	-	408.323	1441.64	3.53063	1.81992	1.66e-08	5.96e-07	riboflavin synthase subunit alpha	http://www.ncbi.nlm.nih.gov/gene/?term=3920836
SAOUHSC_00924	NC_007795.1:894937-896007	+	569.266	2032.98	3.57123	1.83642	1.65e-09	7.54e-08	hypothetical protein	http://www.ncbi.nlm.nih.gov/gene/?term=3920811
SAOUHSC_01490	NC_007795.1:1445604-1445876	-	23403.6	83656.8	3.57453	1.83775	7.62e-09	2.98e-07	DNA-binding protein HU	http://www.ncbi.nlm.nih.gov/gene/?term=3920245
SAOUHSC_01847	NC_007795.1:1754422-1755054	+	713.884	2645.53	3.70582	1.88979	2.39e-10	1.51e-08	hypothetical protein	http://www.ncbi.nlm.nih.gov/gene/?term=3920526
SAOUHSC_01849	NC_007795.1:1755079-1756248	+	1126.42	4245.43	3.76896	1.91417	9.89e-12	8.48e-10	acetoin utilization protein AcuC	http://www.ncbi.nlm.nih.gov/gene/?term=3920527
SAOUHSC_02923	NC_007795.1:2687992-2689440	+	2150.4	8122.35	3.77714	1.91729	2.04e-12	2.25e-10	hypothetical protein	http://www.ncbi.nlm.nih.gov/gene/?term=3921374
ribH	NC_007795.1:1798611-1799075	-	493.853	1974.88	3.99893	1.99961	1.78e-10	1.15e-08	6,7-dimethyl-8-ribityllumazine synthase	http://www.ncbi.nlm.nih.gov/gene/?term=3920834
SAOUHSC_01887	NC_007795.1:1799088-1800269	-	853.343	3466.28	4.062	2.02219	4.34e-12	4.44e-10	riboflavin biosynthesis protein	http://www.ncbi.nlm.nih.gov/gene/?term=3920835
SAOUHSC_02450	NC_007795.1:2274585-2276297	-	1588.55	6566.78	4.13381	2.04747	3.13e-13	3.88e-11	PTS system lactose-specific transporter subunit IIBC	http://www.ncbi.nlm.nih.gov/gene/?term=3919013
SAOUHSC_00898	NC_007795.1:861935-863314	-	32605.7	135759	4.16366	2.05785	6.49e-10	3.45e-08	argininosuccinate lyase	http://www.ncbi.nlm.nih.gov/gene/?term=3921744
SAOUHSC_02449	NC_007795.1:2273155-2274567	-	1735.22	7228.9	4.16598	2.05866	1.78e-13	2.48e-11	6-phospho-beta-galactosidase	http://www.ncbi.nlm.nih.gov/gene/?term=3919012
SAOUHSC_00899	NC_007795.1:863304-864509	-	20607.5	87621.6	4.25194	2.08812	1.74e-11	1.44e-09	argininosuccinate synthase	http://www.ncbi.nlm.nih.gov/gene/?term=3921745
SAOUHSC_02874	NC_007795.1:2647869-2648075	+	3666.22	17763.2	4.84509	2.27652	3.48e-16	1.16e-13	cation transporter E1-E2 family ATPase	http://www.ncbi.nlm.nih.gov/gene/?term=3921545

## Sheet: down regulate
Table S2-2 Significantly down-regulated genes in ampicillin-induced (A1, A2, and A3) groups compared to control (C1, C2, and C3) groups
id	Position	Strand	C1,C2,C3	A1,A2,A3	foldChange	log2FoldChange	p-value	q-value	Description	Website
SAOUHSC_02964	NC_007795.1:2725951-2726655	-	282879	1896.68	0.00670489	-7.22057	9.37e-32	1.24e-28	hypothetical protein	http://www.ncbi.nlm.nih.gov/gene/?term=3921666
SAOUHSC_02965	NC_007795.1:2726754-2727695	-	232366	2442.77	0.0105126	-6.57174	5.23e-30	4.63e-27	carbamate kinase	http://www.ncbi.nlm.nih.gov/gene/?term=3921667
SAOUHSC_02967	NC_007795.1:2727712-2729142	-	107789	2085.43	0.0193473	-5.69172	9.1e-28	6.05e-25	arginine/ornithine antiporter	http://www.ncbi.nlm.nih.gov/gene/?term=3921668
SAOUHSC_00914	NC_007795.1:886283-887428	+	1094.75	25.5144	0.0233062	-5.42314	1.58e-15	4.66e-13	2-isopropylmalate synthase	http://www.ncbi.nlm.nih.gov/gene/?term=3920801
SAOUHSC_00913	NC_007795.1:885304-886173	-	1824.22	44.8766	0.0246005	-5.34517	2.78e-13	3.69e-11	hypothetical protein	http://www.ncbi.nlm.nih.gov/gene/?term=3920800
SAOUHSC_02044	NC_007795.1:1945262-1945882	-	442.498	11.8471	0.0267732	-5.22307	1.13e-13	1.67e-11	hypothetical protein	http://www.ncbi.nlm.nih.gov/gene/?term=3920495
SAOUHSC_02968	NC_007795.1:2729233-2730243	-	51976.9	1728.62	0.0332575	-4.91018	1.35e-32	3.58e-29	ornithine carbamoyltransferase	http://www.ncbi.nlm.nih.gov/gene/?term=3921669
SAOUHSC_02043	NC_007795.1:1944274-1945248	-	354.001	15.1602	0.0428254	-4.54539	5.05e-12	4.79e-10	phage head protein	http://www.ncbi.nlm.nih.gov/gene/?term=3920494
SAOUHSC_R0006	NC_007795.1:450739-453661	+	24.6182	1.2562	0.0510274	-4.29258	0.00170671	0.00940052	23S Ribosomal RNA	http://www.ncbi.nlm.nih.gov/gene/?term=3921506
SAOUHSC_02037	NC_007795.1:1942583-1942966	-	316.154	16.9212	0.053522	-4.22373	2.2e-08	7.48e-07	hypothetical protein	http://www.ncbi.nlm.nih.gov/gene/?term=3920489
SAOUHSC_02416	NC_007795.1:2244539-2244724	-	49.6626	3.46474	0.0697656	-3.84134	3.24e-11	2.53e-09	hypothetical protein	http://www.ncbi.nlm.nih.gov/gene/?term=3919627
SAOUHSC_02042	NC_007795.1:1943965-1944252	-	126.206	9.6836	0.0767287	-3.70409	1.27e-07	3.35e-06	phi Mu50B-like protein	http://www.ncbi.nlm.nih.gov/gene/?term=3920493
SAOUHSC_02038	NC_007795.1:1942978-1943325	-	104.136	8.1193	0.077968	-3.68097	3.28e-06	5.51e-05	HK97 family phage protein	http://www.ncbi.nlm.nih.gov/gene/?term=3920490
SAOUHSC_02036	NC_007795.1:1941983-1942564	-	1034.01	82.2679	0.0795616	-3.65178	7.47e-07	1.55e-05	phage structural protein	http://www.ncbi.nlm.nih.gov/gene/?term=3920488
SAOUHSC_02041	NC_007795.1:1943624-1943956	-	486.348	39.0219	0.0802346	-3.63963	4.71e-07	1.06e-05	phi Mu50B-like protein	http://www.ncbi.nlm.nih.gov/gene/?term=3920492
SAOUHSC_02035	NC_007795.1:1941556-1941921	-	424.024	34.4338	0.0812071	-3.62225	2.74e-06	4.72e-05	hypothetical protein	http://www.ncbi.nlm.nih.gov/gene/?term=3920487
SAOUHSC_02462	NC_007795.1:2284713-2284880	+	18.1004	1.48514	0.0820498	-3.60736	0.00626134	0.0259036	hypothetical protein	http://www.ncbi.nlm.nih.gov/gene/?term=3919025
SAOUHSC_02027	NC_007795.1:1930703-1931080	-	74.6664	6.21886	0.0832886	-3.58574	2.1e-07	5.21e-06	SLT orf 129-like protein	http://www.ncbi.nlm.nih.gov/gene/?term=3920480
SAOUHSC_00912	NC_007795.1:882636-885245	+	277330	23723.9	0.085544	-3.54719	4.01e-19	2.13e-16	ATP-dependent Clp protease ATP-binding subunit ClpB	http://www.ncbi.nlm.nih.gov/gene/?term=3920799
SAOUHSC_00915	NC_007795.1:887412-888053	+	572.901	49.0637	0.0856407	-3.54556	2.38e-14	4.86e-12	hypothetical protein	http://www.ncbi.nlm.nih.gov/gene/?term=3920802
SAOUHSC_02030	NC_007795.1:1934828-1936729	-	710.296	61.1118	0.086037	-3.5389	1.91e-06	3.53e-05	phi ETA orf 55-like protein	http://www.ncbi.nlm.nih.gov/gene/?term=3920483
SAOUHSC_02050	NC_007795.1:1950046-1950486	-	272.788	23.8021	0.0872549	-3.51862	1.96e-08	6.95e-07	terminase small subunit	http://www.ncbi.nlm.nih.gov/gene/?term=3920500
SAOUHSC_02969	NC_007795.1:2730276-2731511	-	19502.7	1733.61	0.0888908	-3.49182	3.66e-10	2.16e-08	arginine deiminase	http://www.ncbi.nlm.nih.gov/gene/?term=3921670
SAOUHSC_01451	NC_007795.1:1407997-1409037	-	2378.3	240.851	0.10127	-3.30372	3.77e-10	2.18e-08	threonine dehydratase	http://www.ncbi.nlm.nih.gov/gene/?term=3920228
SAOUHSC_02040	NC_007795.1:1943325-1943627	-	331.821	34.2474	0.10321	-3.27634	3.2e-06	5.44e-05	hypothetical protein	http://www.ncbi.nlm.nih.gov/gene/?term=3920491
SAOUHSC_02046	NC_007795.1:1945991-1946161	-	201.674	20.8932	0.103599	-3.27092	5.87e-06	8.8e-05	hypothetical protein	http://www.ncbi.nlm.nih.gov/gene/?term=3920496
SAOUHSC_02028	NC_007795.1:1931080-1932903	-	769.338	82.6145	0.107384	-3.21915	1.74e-06	3.29e-05	phiETA ORF57-like protein	http://www.ncbi.nlm.nih.gov/gene/?term=3920481
SAOUHSC_02034	NC_007795.1:1941182-1941526	-	289.329	33.3887	0.115401	-3.11528	3.34e-05	0.000393891	hypothetical protein	http://www.ncbi.nlm.nih.gov/gene/?term=3920486
SAOUHSC_02047	NC_007795.1:1946234-1947229	-	908.129	107.237	0.118085	-3.0821	5.45e-06	8.32e-05	phage head morphogenesis protein	http://www.ncbi.nlm.nih.gov/gene/?term=3920497
SAOUHSC_00347	NC_007795.1:360195-360386	-	1777.53	211.161	0.118794	-3.07347	0.00594089	0.024888	hypothetical protein	http://www.ncbi.nlm.nih.gov/gene/?term=3921820
SAOUHSC_02049	NC_007795.1:1948782-1950059	-	573.664	69.2915	0.120788	-3.04946	2.34e-05	0.000294598	PBSX family phage terminase large subunit	http://www.ncbi.nlm.nih.gov/gene/?term=3920499
SAOUHSC_02941	NC_007795.1:2705480-2706016	-	32412.5	3924.93	0.121093	-3.04581	0.00328024	0.0155024	hypothetical protein	http://www.ncbi.nlm.nih.gov/gene/?term=3921647
SAOUHSC_02031	NC_007795.1:1936738-1937685	-	670.524	81.8923	0.122132	-3.03349	2.73e-06	4.72e-05	hypothetical protein	http://www.ncbi.nlm.nih.gov/gene/?term=3920484
SAOUHSC_00387	NC_007795.1:391435-391572	+	16.2394	1.99238	0.122688	-3.02693	0.00010493	0.00100611	hypothetical protein	http://www.ncbi.nlm.nih.gov/gene/?term=3919123
SAOUHSC_02023	NC_007795.1:1928152-1930050	-	752.783	92.4759	0.122845	-3.02508	8.66e-07	1.77e-05	bifunctional autolysin	http://www.ncbi.nlm.nih.gov/gene/?term=3920477
SAOUHSC_00411	NC_007795.1:412193-412321	+	16.0633	1.97961	0.123238	-3.02048	0.000109064	0.00103087	hypothetical protein	http://www.ncbi.nlm.nih.gov/gene/?term=3920569
SAOUHSC_02467	NC_007795.1:2290323-2291027	-	2191.09	276.091	0.126006	-2.98843	6.23e-12	5.7e-10	alpha-acetolactate decarboxylase	http://www.ncbi.nlm.nih.gov/gene/?term=3919030
SAOUHSC_02022	NC_007795.1:1926967-1928139	-	162.106	21.0004	0.129547	-2.94845	6.41e-08	1.91e-06	phage tail fiber protein	http://www.ncbi.nlm.nih.gov/gene/?term=3920476
SAOUHSC_T0008	NC_007795.1:938714-938788	-	112.209	14.9296	0.133052	-2.90994	0.000869681	0.00548663	tRNA	http://www.ncbi.nlm.nih.gov/gene/?term=3921327
SAOUHSC_02679	NC_007795.1:2461774-2462364	-	653.573	87.5942	0.134024	-2.89944	4.95e-17	1.88e-14	respiratory nitrate reductase subunit delta	http://www.ncbi.nlm.nih.gov/gene/?term=3921241
SAOUHSC_01114	NC_007795.1:1073073-1073570	+	3550.91	487.742	0.137357	-2.864	5.98e-06	8.87e-05	fibrinogen-binding protein	http://www.ncbi.nlm.nih.gov/gene/?term=3920717
SAOUHSC_02468	NC_007795.1:2291064-2292728	-	4498.43	633.753	0.140883	-2.82743	3.21e-13	3.88e-11	acetolactate synthase	http://www.ncbi.nlm.nih.gov/gene/?term=3919031
SAOUHSC_02051	NC_007795.1:1950673-1951095	-	20.3355	2.97027	0.146064	-2.77533	0.00235912	0.0122859	int gene activator RinA	http://www.ncbi.nlm.nih.gov/gene/?term=3920501
SAOUHSC_01452	NC_007795.1:1409132-1410250	-	864.319	126.61	0.146485	-2.77117	1.83e-05	0.000236471	alanine dehydrogenase	http://www.ncbi.nlm.nih.gov/gene/?term=3919897
SAOUHSC_01129	NC_007795.1:1082647-1083579	+	2112.33	310.865	0.147167	-2.76447	6.7e-11	4.94e-09	carbamate kinase	http://www.ncbi.nlm.nih.gov/gene/?term=3920729
ulaA	NC_007795.1:324576-325922	-	2976.26	438.203	0.147233	-2.76383	0.000134991	0.00123208	PTS system ascorbate-specific transporter subunit IIC	http://www.ncbi.nlm.nih.gov/gene/?term=3919537
SAOUHSC_00438	NC_007795.1:441635-443275	+	3214.29	479.065	0.149042	-2.74621	1.09e-13	1.67e-11	alpha amylase family protein	http://www.ncbi.nlm.nih.gov/gene/?term=3919110
SAOUHSC_02048	NC_007795.1:1947236-1948771	-	333.055	50.5439	0.151759	-2.72015	0.000169667	0.0015122	SPP1 family phage portal protein	http://www.ncbi.nlm.nih.gov/gene/?term=3920498
SAOUHSC_00311	NC_007795.1:325937-326221	-	853.22	129.517	0.151798	-2.71978	0.000249607	0.00209796	hypothetical protein	http://www.ncbi.nlm.nih.gov/gene/?term=3919538
SAOUHSC_R0003	NC_007795.1:1904931-1906485	-	91.5368	13.9356	0.152241	-2.71557	2.67e-10	1.65e-08	16S Ribosomal RNA	http://www.ncbi.nlm.nih.gov/gene/?term=3921503
SAOUHSC_T00029	NC_007795.1:2242631-2242707	-	134.007	20.6923	0.154413	-2.69514	1.15e-10	8.26e-09	tRNA	http://www.ncbi.nlm.nih.gov/gene/?term=3921155
SAOUHSC_03035	NC_007795.1:2807193-2807705	-	4088.25	640.74	0.156727	-2.67367	1.03e-09	4.96e-08	hypothetical protein	http://www.ncbi.nlm.nih.gov/gene/?term=3921301
SAOUHSC_00312	NC_007795.1:326223-326666	-	851.479	134.392	0.157834	-2.66352	0.000418309	0.00316533	hypothetical protein	http://www.ncbi.nlm.nih.gov/gene/?term=3919539
SAOUHSC_00916	NC_007795.1:888046-889164	+	431.48	68.9058	0.159696	-2.6466	6.45e-14	1.14e-11	hypothetical protein	http://www.ncbi.nlm.nih.gov/gene/?term=3920803
SAOUHSC_A00526	NC_007795.1:547608-547865	-	18.8949	3.04943	0.16139	-2.63138	0.000159045	0.00142711	hypothetical protein	http://www.ncbi.nlm.nih.gov/gene/?term=3921679
SAOUHSC_00238	NC_007795.1:259676-259810	+	8.0169	1.32259	0.164975	-2.59968	0.00555708	0.0234231	hypothetical protein	http://www.ncbi.nlm.nih.gov/gene/?term=3919258
SAOUHSC_T00035	NC_007795.1:492426-492498	+	1040.04	175.469	0.168714	-2.56735	0.00393059	0.0177847	tRNA	http://www.ncbi.nlm.nih.gov/gene/?term=3921161
SAOUHSC_T00059	NC_007795.1:492252-492327	+	1570.91	270.969	0.172491	-2.5354	0.00041672	0.00316533	tRNA	http://www.ncbi.nlm.nih.gov/gene/?term=3921067
SAOUHSC_02986	NC_007795.1:2754529-2755488	-	195.548	33.9735	0.173735	-2.52504	9.46e-08	2.64e-06	accessory Sec system protein Asp3	http://www.ncbi.nlm.nih.gov/gene/?term=3921468
SAOUHSC_00439	NC_007795.1:443300-444028	+	1594.26	284.654	0.178549	-2.48561	3.14e-14	5.95e-12	hypothetical protein	http://www.ncbi.nlm.nih.gov/gene/?term=3919111
SAOUHSC_02680	NC_007795.1:2462342-2463787	-	2115.53	378.224	0.178784	-2.48371	1.96e-11	1.58e-09	nitrate reductase subunit beta	http://www.ncbi.nlm.nih.gov/gene/?term=3921242
SAOUHSC_02250	NC_007795.1:2085259-2085849	-	253.036	45.8402	0.181161	-2.46466	0.000521824	0.00378679	phage terminase small subunit	http://www.ncbi.nlm.nih.gov/gene/?term=3919671
SAOUHSC_00088	NC_007795.1:93570-94550	+	37.3165	6.76694	0.181339	-2.46324	3.26e-06	5.51e-05	hypothetical protein	http://www.ncbi.nlm.nih.gov/gene/?term=3919466
SAOUHSC_02174	NC_007795.1:2037124-2037378	-	32.9659	6.00693	0.182216	-2.45628	0.000146217	0.00132544	phage phi LC3 family holin	http://www.ncbi.nlm.nih.gov/gene/?term=3921867
SAOUHSC_00099	NC_007795.1:103075-104427	+	1948.91	357.394	0.183382	-2.44708	1.96e-06	3.56e-05	hypothetical protein	http://www.ncbi.nlm.nih.gov/gene/?term=3919808
SAOUHSC_02029	NC_007795.1:1932903-1934813	-	182.058	33.6848	0.185023	-2.43422	4.09e-05	0.00046231	phi ETA orf 56-like protein	http://www.ncbi.nlm.nih.gov/gene/?term=3920482
SAOUHSC_00097	NC_007795.1:102361-103068	+	982.69	182.283	0.185494	-2.43056	2.02e-09	9.06e-08	purine nucleoside phosphorylase	http://www.ncbi.nlm.nih.gov/gene/?term=3919807
SAOUHSC_02682	NC_007795.1:2467889-2468866	-	6498.03	1207.93	0.185892	-2.42746	5.99e-19	2.65e-16	uroporphyrin-III C-methyltransferase	http://www.ncbi.nlm.nih.gov/gene/?term=3919701
SAOUHSC_00061	NC_007795.1:66252-68027	-	10270.9	1927.38	0.187656	-2.41384	6.62e-12	5.86e-10	myosin-cross-reactive antigen	http://www.ncbi.nlm.nih.gov/gene/?term=3919092
SAOUHSC_01115	NC_007795.1:1073724-1074074	+	2370.24	447.99	0.189006	-2.40349	0.000318069	0.00252932	hypothetical protein	http://www.ncbi.nlm.nih.gov/gene/?term=3920718
SAOUHSC_00399	NC_007795.1:402508-403185	+	152.561	29.9503	0.196317	-2.34874	2.13e-06	3.85e-05	superantigen-like protein	http://www.ncbi.nlm.nih.gov/gene/?term=3919134
SAOUHSC_02565	NC_007795.1:2356474-2357310	+	2744.14	540.717	0.197044	-2.34341	1.01e-09	4.96e-08	urease accessory protein UreD	http://www.ncbi.nlm.nih.gov/gene/?term=3921562
SAOUHSC_T0003	NC_007795.1:1904671-1904746	-	120.707	23.7935	0.197119	-2.34286	0.00763039	0.0300679	tRNA	http://www.ncbi.nlm.nih.gov/gene/?term=3921322
SAOUHSC_02661	NC_007795.1:2444928-2446178	-	2550.55	504.535	0.197814	-2.33778	9.01e-15	2.18e-12	PTS system sucrose-specific transporter subunit IIBC	http://www.ncbi.nlm.nih.gov/gene/?term=3921223
SAOUHSC_02181	NC_007795.1:2042547-2044037	-	175.016	34.7011	0.198274	-2.33443	7.21e-07	1.51e-05	phi PVL orfs 18-19-like protein	http://www.ncbi.nlm.nih.gov/gene/?term=3919548
SAOUHSC_01684	NC_007795.1:1594514-1595140	-	62102.3	12355	0.198947	-2.32955	3.61e-15	9.59e-13	heat shock protein GrpE	http://www.ncbi.nlm.nih.gov/gene/?term=3921796
SAOUHSC_T0005	NC_007795.1:772155-772226	-	147.652	29.8353	0.202065	-2.30711	4.9e-09	2e-07	tRNA	http://www.ncbi.nlm.nih.gov/gene/?term=3921324
SAOUHSC_00972	NC_007795.1:946912-947199	+	120.963	25.066	0.207221	-2.27076	5.9e-06	8.81e-05	hypothetical protein	http://www.ncbi.nlm.nih.gov/gene/?term=3920117
SAOUHSC_01389	NC_007795.1:1331363-1332346	-	195.306	40.5047	0.207391	-2.26958	0.000121935	0.00112843	phosphate ABC transporter substrate-binding protein	http://www.ncbi.nlm.nih.gov/gene/?term=3920680
SAOUHSC_T00049	NC_007795.1:938623-938711	-	457.296	94.8413	0.207396	-2.26954	0.00409416	0.0183374	tRNA	http://www.ncbi.nlm.nih.gov/gene/?term=3921038
SAOUHSC_01552	NC_007795.1:1494344-1494886	-	277.201	57.608	0.207821	-2.26659	1.29e-10	9.01e-09	bacteriophage L54a deoxyuridine 5-triphosphate nucleotidohydrolase	http://www.ncbi.nlm.nih.gov/gene/?term=3920595
SAOUHSC_01450	NC_007795.1:1406644-1407966	-	1654.52	346.968	0.209709	-2.25354	1.55e-07	4.04e-06	hypothetical protein	http://www.ncbi.nlm.nih.gov/gene/?term=3920227
ureC	NC_007795.1:2352985-2354700	+	2934.71	615.984	0.209896	-2.25225	1.01e-05	0.000142777	urease subunit alpha	http://www.ncbi.nlm.nih.gov/gene/?term=3921558
SAOUHSC_00677	NC_007795.1:666157-666273	+	10.8361	2.27492	0.20994	-2.25195	0.00893419	0.0335632	hypothetical protein	http://www.ncbi.nlm.nih.gov/gene/?term=3919440
SAOUHSC_00355	NC_007795.1:364874-365242	+	57.297	12.0377	0.210093	-2.2509	1.21e-06	2.42e-05	hypothetical protein	http://www.ncbi.nlm.nih.gov/gene/?term=3921828
SAOUHSC_02394	NC_007795.1:2214325-2214417	+	39.0422	8.27157	0.211862	-2.2388	2.07e-05	0.000262795	hypothetical protein	http://www.ncbi.nlm.nih.gov/gene/?term=3919611
ureE	NC_007795.1:2354713-2355165	+	1216.37	258.499	0.212517	-2.23435	3.02e-09	1.27e-07	urease accessory protein UreE	http://www.ncbi.nlm.nih.gov/gene/?term=3921559
SAOUHSC_00069	NC_007795.1:73429-74979	-	5185.14	1102.81	0.212687	-2.23319	0.00370236	0.0170424	protein A	http://www.ncbi.nlm.nih.gov/gene/?term=3919448
SAOUHSC_02563	NC_007795.1:2355158-2355847	+	1688.85	360.296	0.213339	-2.22878	2.69e-12	2.85e-10	urease accessory protein UreF	http://www.ncbi.nlm.nih.gov/gene/?term=3921560
SAOUHSC_01685	NC_007795.1:1595172-1596149	-	66455	14234.5	0.214198	-2.22299	9.7e-14	1.61e-11	heat-inducible transcription repressor HrcA	http://www.ncbi.nlm.nih.gov/gene/?term=3921797
SAOUHSC_02851	NC_007795.1:2625749-2626144	-	84.312	18.3017	0.217071	-2.20376	0.00319785	0.0153036	hypothetical protein	http://www.ncbi.nlm.nih.gov/gene/?term=3921524
SAOUHSC_01122	NC_007795.1:1078045-1078191	+	132.741	29.1459	0.21957	-2.18724	0.00722719	0.0289524	hypothetical protein	http://www.ncbi.nlm.nih.gov/gene/?term=3920723
SAOUHSC_02033	NC_007795.1:1937698-1941165	-	1588.88	355.125	0.223507	-2.16161	3.95e-05	0.000448356	phage tape measure protein	http://www.ncbi.nlm.nih.gov/gene/?term=3920485
SAOUHSC_02970	NC_007795.1:2731858-2732307	-	142.825	31.9495	0.223697	-2.16038	5.84e-09	2.35e-07	hypothetical protein	http://www.ncbi.nlm.nih.gov/gene/?term=3921671
SAOUHSC_R00016	NC_007795.1:492125-492239	+	13.0664	2.94049	0.225042	-2.15174	0.00293994	0.0143803	5S Ribosomal RNA	http://www.ncbi.nlm.nih.gov/gene/?term=3921516
dnaK	NC_007795.1:1592613-1594445	-	312739	71225.2	0.227746	-2.1345	9.23e-08	2.61e-06	molecular chaperone DnaK	http://www.ncbi.nlm.nih.gov/gene/?term=3921795
SAOUHSC_00135	NC_007795.1:140804-141316	+	398.816	90.9685	0.228097	-2.13228	0.000646892	0.00448764	hypothetical protein	http://www.ncbi.nlm.nih.gov/gene/?term=3919844
SAOUHSC_00917	NC_007795.1:889148-889663	+	188.283	43.6017	0.231575	-2.11045	0.00157326	0.00883419	hypothetical protein	http://www.ncbi.nlm.nih.gov/gene/?term=3920804
SAOUHSC_02630	NC_007795.1:2418795-2419442	-	317.586	73.8046	0.232393	-2.10536	1e-09	4.96e-08	hypothetical protein	http://www.ncbi.nlm.nih.gov/gene/?term=3921407
SAOUHSC_02865	NC_007795.1:2638197-2638424	-	46.4908	10.8547	0.23348	-2.09863	6.73e-06	9.82e-05	hypothetical protein	http://www.ncbi.nlm.nih.gov/gene/?term=3921537
SAOUHSC_02681	NC_007795.1:2463891-2467580	-	8277.36	1935.73	0.233859	-2.09629	6.82e-13	7.87e-11	nitrate reductase subunit alpha	http://www.ncbi.nlm.nih.gov/gene/?term=3921243
SAOUHSC_01935	NC_007795.1:1842446-1843165	-	61.7674	14.6062	0.236471	-2.08026	0.00247722	0.0127757	serine protease SplF	http://www.ncbi.nlm.nih.gov/gene/?term=3921019
SAOUHSC_00237	NC_007795.1:258896-259657	-	350.166	84.1343	0.240269	-2.05727	1.3e-06	2.56e-05	hypothetical protein	http://www.ncbi.nlm.nih.gov/gene/?term=3919257
SAOUHSC_00817	NC_007795.1:799223-799693	+	75.2637	18.0879	0.240328	-2.05693	1.26e-06	2.5e-05	hypothetical protein	http://www.ncbi.nlm.nih.gov/gene/?term=3919379
SAOUHSC_02564	NC_007795.1:2355860-2356474	+	1921.48	464.552	0.241768	-2.04831	4.27e-11	3.24e-09	urease accessory protein UreG	http://www.ncbi.nlm.nih.gov/gene/?term=3921561
SAOUHSC_02248	NC_007795.1:2083955-2084398	-	1125.57	275.945	0.245159	-2.02821	5.6e-10	3.1e-08	hypothetical protein	http://www.ncbi.nlm.nih.gov/gene/?term=3919669
SAOUHSC_01682	NC_007795.1:1591338-1592477	-	11859.3	2928.35	0.246925	-2.01786	1.93e-14	4.28e-12	chaperone protein DnaJ	http://www.ncbi.nlm.nih.gov/gene/?term=3921794
SAOUHSC_02241	NC_007795.1:2075693-2076709	-	2616.85	648.294	0.247738	-2.01311	5.43e-06	8.32e-05	hypothetical protein	http://www.ncbi.nlm.nih.gov/gene/?term=3919663
SAOUHSC_02862	NC_007795.1:2633834-2635939	+	130564	32364.9	0.247885	-2.01226	2.05e-09	9.06e-08	ATP-dependent Clp protease ATP-binding subunit ClpC	http://www.ncbi.nlm.nih.gov/gene/?term=3921534
SAOUHSC_02052	NC_007795.1:1951119-1951265	-	29.6476	7.37035	0.248599	-2.00811	0.000679744	0.00462923	hypothetical protein	http://www.ncbi.nlm.nih.gov/gene/?term=3920502
SAOUHSC_00422	NC_007795.1:423274-424416	+	578.646	144.083	0.249001	-2.00578	1.65e-09	7.54e-08	trans-sulfuration enzyme family protein	http://www.ncbi.nlm.nih.gov/gene/?term=3920579
SAOUHSC_02432	NC_007795.1:2257663-2257788	+	20.446	5.13625	0.25121	-1.99303	0.00165318	0.00922446	hypothetical protein	http://www.ncbi.nlm.nih.gov/gene/?term=3919640
SAOUHSC_02683	NC_007795.1:2468857-2469171	-	1596.21	409.644	0.256636	-1.9622	3.63e-10	2.16e-08	assimilatory nitrite reductase [NAD(P)H] small subunit	http://www.ncbi.nlm.nih.gov/gene/?term=3919702
SAOUHSC_00418	NC_007795.1:420544-420657	+	19.5197	5.01626	0.256984	-1.96025	0.00189306	0.0102612	hypothetical protein	http://www.ncbi.nlm.nih.gov/gene/?term=3920576
SAOUHSC_02400	NC_007795.1:2219547-2221085	+	2998.66	772.351	0.257565	-1.95699	3.47e-06	5.69e-05	PTS system mannitol-specific protein	http://www.ncbi.nlm.nih.gov/gene/?term=3919615
SAOUHSC_01123	NC_007795.1:1078148-1078372	+	254.094	66.2224	0.260621	-1.93997	0.00279657	0.0140676	hypothetical protein	http://www.ncbi.nlm.nih.gov/gene/?term=3920724
SAOUHSC_00138	NC_007795.1:143383-144144	+	66.7817	17.6489	0.264278	-1.91987	4.98e-06	7.76e-05	hypothetical protein	http://www.ncbi.nlm.nih.gov/gene/?term=3919847
SAOUHSC_01934	NC_007795.1:1842247-1842381	-	10.7372	2.84855	0.265299	-1.91431	0.0136058	0.0461065	hypothetical protein	http://www.ncbi.nlm.nih.gov/gene/?term=3921018
SAOUHSC_00182	NC_007795.1:199583-200155	-	106.49	28.2685	0.265456	-1.91346	9.53e-07	1.93e-05	hypothetical protein	http://www.ncbi.nlm.nih.gov/gene/?term=3919496
SAOUHSC_01388	NC_007795.1:1331232-1331339	-	14.0928	3.78561	0.26862	-1.89636	0.00811466	0.0314635	hypothetical protein	http://www.ncbi.nlm.nih.gov/gene/?term=3920679
SAOUHSC_02987	NC_007795.1:2755466-2757034	-	387.507	104.618	0.269977	-1.88909	5.45e-07	1.18e-05	accessory Sec system protein Asp2	http://www.ncbi.nlm.nih.gov/gene/?term=3921469
SAOUHSC_00748	NC_007795.1:732955-733716	+	81.6821	22.1068	0.270645	-1.88553	2.72e-06	4.72e-05	hypothetical protein	http://www.ncbi.nlm.nih.gov/gene/?term=3919510
ureA	NC_007795.1:2352262-2352564	+	184.073	49.8333	0.270726	-1.8851	0.00297817	0.0144607	urease subunit gamma	http://www.ncbi.nlm.nih.gov/gene/?term=3921146
SAOUHSC_02312	NC_007795.1:2142498-2144174	-	300.125	82.2067	0.273908	-1.86824	2.44e-08	8.09e-07	potassium-transporting ATPase subunit A	http://www.ncbi.nlm.nih.gov/gene/?term=3920937
SAOUHSC_02671	NC_007795.1:2455468-2456637	-	6047.75	1667.68	0.275752	-1.85855	1.5e-08	5.61e-07	hypothetical protein	http://www.ncbi.nlm.nih.gov/gene/?term=3921233
SAOUHSC_01553	NC_007795.1:1494891-1495127	-	35.0001	9.65382	0.275823	-1.85819	0.00622419	0.0257901	PVL orf 52-like protein	http://www.ncbi.nlm.nih.gov/gene/?term=3920596
SAOUHSC_01130	NC_007795.1:1083817-1085307	+	2362.55	651.883	0.275924	-1.85766	4.89e-08	1.53e-06	hypothetical protein	http://www.ncbi.nlm.nih.gov/gene/?term=3920730
ureB	NC_007795.1:2352578-2352988	+	474.734	131.176	0.276315	-1.85561	0.00214303	0.0114066	urease subunit beta	http://www.ncbi.nlm.nih.gov/gene/?term=3921147
SAOUHSC_00421	NC_007795.1:422376-423290	+	208.069	57.8115	0.277848	-1.84763	3.85e-08	1.22e-06	hypothetical protein	http://www.ncbi.nlm.nih.gov/gene/?term=3920578
SAOUHSC_02430	NC_007795.1:2256514-2257497	-	721.224	200.421	0.27789	-1.84742	2.22e-08	7.48e-07	ABC transporter substrate-binding protein	http://www.ncbi.nlm.nih.gov/gene/?term=3919639
SAOUHSC_02428	NC_007795.1:2255471-2256502	-	406.662	113.426	0.278919	-1.84208	0.00318541	0.0152716	hypothetical protein	http://www.ncbi.nlm.nih.gov/gene/?term=3919638
SAOUHSC_00234	NC_007795.1:255367-256071	-	3210.03	895.562	0.278988	-1.84172	0.00197831	0.010658	hypothetical protein	http://www.ncbi.nlm.nih.gov/gene/?term=3919254
SAOUHSC_02768	NC_007795.1:2544598-2545812	-	121.195	33.9266	0.279935	-1.83684	5.55e-07	1.18e-05	hypothetical protein	http://www.ncbi.nlm.nih.gov/gene/?term=3921423
SAOUHSC_02243	NC_007795.1:2076731-2077786	-	1939.39	544.342	0.280676	-1.83302	2.42e-07	5.85e-06	hypothetical protein	http://www.ncbi.nlm.nih.gov/gene/?term=3919664
SAOUHSC_02988	NC_007795.1:2757024-2758577	-	338.698	95.1753	0.281004	-1.83134	5.55e-07	1.18e-05	accessory Sec system protein Asp1	http://www.ncbi.nlm.nih.gov/gene/?term=3921470
SAOUHSC_00961	NC_007795.1:938930-939460	-	110.234	31.1316	0.282413	-1.82412	2.57e-05	0.000315536	hypothetical protein	http://www.ncbi.nlm.nih.gov/gene/?term=3920672
SAOUHSC_00075	NC_007795.1:79885-80730	+	69.3922	19.6012	0.28247	-1.82383	1.32e-05	0.000181994	2,3-diaminopropionate biosynthesis protein SbnA	http://www.ncbi.nlm.nih.gov/gene/?term=3919453
SAOUHSC_00235	NC_007795.1:256220-257011	+	99.7182	28.3732	0.284534	-1.81333	0.00337399	0.0158888	hypothetical protein	http://www.ncbi.nlm.nih.gov/gene/?term=3919255
SAOUHSC_T00051	NC_007795.1:1900046-1900138	-	1975.73	564.685	0.285811	-1.80686	3.38e-06	5.57e-05	tRNA	http://www.ncbi.nlm.nih.gov/gene/?term=3921040
SAOUHSC_02211	NC_007795.1:2061857-2062228	-	22.543	6.46307	0.2867	-1.80239	0.00226128	0.0118461	phi PVL orf 50-like protein	http://www.ncbi.nlm.nih.gov/gene/?term=3919576
SAOUHSC_02983	NC_007795.1:2749272-2750630	-	5397.35	1553.17	0.287766	-1.79703	1.99e-05	0.000254599	accessory Sec system glycosylation chaperone GtfB	http://www.ncbi.nlm.nih.gov/gene/?term=3921465
SAOUHSC_02173	NC_007795.1:2036357-2037112	-	123.683	35.8715	0.290028	-1.78574	8.26e-07	1.7e-05	amidase	http://www.ncbi.nlm.nih.gov/gene/?term=3921866
SAOUHSC_00911	NC_007795.1:880619-882433	+	518.719	152.08	0.293184	-1.77012	1.8e-06	3.37e-05	hypothetical protein	http://www.ncbi.nlm.nih.gov/gene/?term=3920798
SAOUHSC_00105	NC_007795.1:109108-110064	-	150.755	44.2008	0.293195	-1.77007	0.000180563	0.00159118	phosphonate ABC transporter substrate-binding protein	http://www.ncbi.nlm.nih.gov/gene/?term=3919814
SAOUHSC_02629	NC_007795.1:2416851-2418782	-	1208.52	354.38	0.293235	-1.76987	6.1e-08	1.86e-06	EmrB/QacA family drug resistance transporter	http://www.ncbi.nlm.nih.gov/gene/?term=3921406
SAOUHSC_02313	NC_007795.1:2144198-2144308	-	17.1059	5.01626	0.293247	-1.76981	0.00695716	0.028168	hypothetical protein	http://www.ncbi.nlm.nih.gov/gene/?term=3920938
SAOUHSC_01334	NC_007795.1:1275824-1276057	+	605.355	177.67	0.293498	-1.76858	0.00148266	0.00840887	hypothetical protein	http://www.ncbi.nlm.nih.gov/gene/?term=3920199
SAOUHSC_02753	NC_007795.1:2530924-2531700	-	6589.75	1961.31	0.297631	-1.7484	0.000279102	0.00231642	hypothetical protein	http://www.ncbi.nlm.nih.gov/gene/?term=3921625
SAOUHSC_03008	NC_007795.1:2782171-2783559	-	407.217	121.208	0.29765	-1.74831	1.18e-07	3.19e-06	multifunctional imidazole glycerol phosphate synthase subunit/phosphoribosyl-AMP cyclohydrolase/phosphoribosyl-ATP pyrophosphatase	http://www.ncbi.nlm.nih.gov/gene/?term=3921489
SAOUHSC_02719	NC_007795.1:2500219-2501982	-	211.79	63.2891	0.298829	-1.74261	3.06e-07	7.18e-06	hypothetical protein	http://www.ncbi.nlm.nih.gov/gene/?term=3919738
SAOUHSC_01922	NC_007795.1:1829578-1830129	+	321.24	96.0126	0.298881	-1.74236	2.2e-07	5.42e-06	hypothetical protein	http://www.ncbi.nlm.nih.gov/gene/?term=3921064
pgk	NC_007795.1:778334-779524	+	23090.1	6996.32	0.303001	-1.7226	9.35e-05	0.000921889	phosphoglycerate kinase	http://www.ncbi.nlm.nih.gov/gene/?term=3919359
SAOUHSC_00076	NC_007795.1:80727-81737	+	43.9005	13.4419	0.306191	-1.7075	0.000229509	0.00195377	2,3-diaminopropionate biosynthesis protein SbnB	http://www.ncbi.nlm.nih.gov/gene/?term=3919454
SAOUHSC_A02577	NC_007795.1:2498063-2498230	-	15.106	4.62901	0.306436	-1.70634	0.0120963	0.0424409	hypothetical protein	http://www.ncbi.nlm.nih.gov/gene/?term=3921709
SAOUHSC_T00048	NC_007795.1:439581-439673	+	171.792	52.8206	0.307468	-1.70149	1.89e-06	3.51e-05	tRNA	http://www.ncbi.nlm.nih.gov/gene/?term=3921037
SAOUHSC_R0008	NC_007795.1:1901536-1904457	-	194.597	59.8417	0.307516	-1.70127	1.63e-06	3.13e-05	23S Ribosomal RNA	http://www.ncbi.nlm.nih.gov/gene/?term=3921508
SAOUHSC_02990	NC_007795.1:2759929-2766744	-	2152.85	666.042	0.309377	-1.69256	0.000647011	0.00448764	hypothetical protein	http://www.ncbi.nlm.nih.gov/gene/?term=3921472
prmA	NC_007795.1:1590396-1591334	-	11723.9	3651.73	0.311477	-1.6828	1.39e-10	9.45e-09	ribosomal protein L11 methyltransferase	http://www.ncbi.nlm.nih.gov/gene/?term=3921793
SAOUHSC_02982	NC_007795.1:2747123-2749030	-	16074.3	5041.5	0.313638	-1.67283	0.00071356	0.00478589	hypothetical protein	http://www.ncbi.nlm.nih.gov/gene/?term=3921464
SAOUHSC_02715	NC_007795.1:2495987-2497345	-	140.562	44.3932	0.315827	-1.66279	4.25e-06	6.76e-05	adenosylmethionine--8-amino-7-oxononanoate aminotransferase BioA	http://www.ncbi.nlm.nih.gov/gene/?term=3919734
SAOUHSC_00313	NC_007795.1:326671-328626	-	1518.69	480.644	0.316485	-1.65979	0.00424199	0.0188722	hypothetical protein	http://www.ncbi.nlm.nih.gov/gene/?term=3919540
SAOUHSC_T00019	NC_007795.1:1864455-1864526	-	1355.89	430.623	0.317596	-1.65474	0.000902765	0.00566842	tRNA	http://www.ncbi.nlm.nih.gov/gene/?term=3921338
SAOUHSC_02805	NC_007795.1:2584573-2584875	-	18.5605	5.93882	0.319971	-1.64399	0.00769287	0.0302252	hypothetical protein	http://www.ncbi.nlm.nih.gov/gene/?term=3921245
SAOUHSC_02105	NC_007795.1:1979085-1979195	-	21.4557	6.92948	0.322967	-1.63054	0.00559871	0.0235288	hypothetical protein	http://www.ncbi.nlm.nih.gov/gene/?term=3921177
SAOUHSC_01637	NC_007795.1:1556824-1557321	-	42.3428	13.6776	0.32302	-1.6303	0.000648816	0.00448764	competence protein ComGF	http://www.ncbi.nlm.nih.gov/gene/?term=3919974
SAOUHSC_00798	NC_007795.1:780410-781927	+	36406.1	11778.2	0.323522	-1.62806	1.31e-05	0.000181994	2,3-bisphosphoglycerate-independent phosphoglycerate mutase	http://www.ncbi.nlm.nih.gov/gene/?term=3919361
SAOUHSC_02216	NC_007795.1:2063220-2063999	-	66.3066	21.5119	0.32443	-1.62402	0.00392368	0.0177838	phage DnaC-like protein	http://www.ncbi.nlm.nih.gov/gene/?term=3919581
SAOUHSC_01244	NC_007795.1:1195809-1196093	+	1620.22	527.681	0.325684	-1.61845	2.97e-07	7.03e-06	hypothetical protein	http://www.ncbi.nlm.nih.gov/gene/?term=3919975
SAOUHSC_01110	NC_007795.1:1070537-1070866	+	5452.26	1780.61	0.326583	-1.61448	0.00140397	0.00805389	fibrinogen-binding protein-like protein	http://www.ncbi.nlm.nih.gov/gene/?term=3920752
SAOUHSC_02641	NC_007795.1:2426796-2427851	-	221.054	72.4395	0.3277	-1.60955	2.58e-06	4.61e-05	permease domain-containing protein	http://www.ncbi.nlm.nih.gov/gene/?term=3921418
SAOUHSC_00389	NC_007795.1:391681-392607	+	107.13	35.2789	0.32931	-1.60248	2.52e-05	0.000311084	superantigen-like protein	http://www.ncbi.nlm.nih.gov/gene/?term=3919124
SAOUHSC_03000	NC_007795.1:2772939-2773601	-	24.5984	8.14313	0.331043	-1.59491	0.00275861	0.013903	capsular polysaccharide biosynthesis protein CapA	http://www.ncbi.nlm.nih.gov/gene/?term=3921482
SAOUHSC_00384	NC_007795.1:389260-389955	+	162.367	53.7737	0.331186	-1.59429	4.87e-06	7.69e-05	superantigen-like protein	http://www.ncbi.nlm.nih.gov/gene/?term=3919121
SAOUHSC_02167	NC_007795.1:2033113-2033463	-	4990.3	1654.66	0.331575	-1.59259	2.93e-09	1.26e-07	hypothetical protein	http://www.ncbi.nlm.nih.gov/gene/?term=3921862
SAOUHSC_03022	NC_007795.1:2795594-2796109	+	39.7055	13.202	0.332497	-1.58859	0.0079437	0.0309816	hypothetical protein	http://www.ncbi.nlm.nih.gov/gene/?term=3921289
groES	NC_007795.1:2088452-2088736	-	3338.57	1112.07	0.333099	-1.58598	2.53e-06	4.54e-05	co-chaperonin GroES	http://www.ncbi.nlm.nih.gov/gene/?term=3919675
SAOUHSC_01954	NC_007795.1:1859010-1859993	-	151.167	50.6488	0.335052	-1.57754	6.02e-06	8.88e-05	leukotoxin LukD	http://www.ncbi.nlm.nih.gov/gene/?term=3920899
SAOUHSC_T00022	NC_007795.1:1864617-1864690	-	877.175	294.898	0.33619	-1.57265	0.00632586	0.0261298	tRNA	http://www.ncbi.nlm.nih.gov/gene/?term=3921148
SAOUHSC_02718	NC_007795.1:2498461-2500194	-	308.568	104.61	0.339019	-1.56056	1.77e-06	3.34e-05	hypothetical protein	http://www.ncbi.nlm.nih.gov/gene/?term=3919737
SAOUHSC_02804	NC_007795.1:2584423-2584524	-	15.3717	5.22819	0.340119	-1.55589	0.0137502	0.0464985	hypothetical protein	http://www.ncbi.nlm.nih.gov/gene/?term=3921244
SAOUHSC_00104	NC_007795.1:108121-108894	-	94.4432	32.1674	0.340601	-1.55385	0.00488815	0.0211793	amino acid ABC transporter ATP-binding protein	http://www.ncbi.nlm.nih.gov/gene/?term=3919813
SAOUHSC_02684	NC_007795.1:2469175-2471580	-	7173.43	2456.87	0.342496	-1.54584	2.24e-09	9.77e-08	assimilatory nitrite reductase [NAD(P)H] large subunit	http://www.ncbi.nlm.nih.gov/gene/?term=3919703
SAOUHSC_01220	NC_007795.1:1170355-1171599	+	481.632	166.136	0.344944	-1.53556	3.3e-06	5.51e-05	hypothetical protein	http://www.ncbi.nlm.nih.gov/gene/?term=3919485
SAOUHSC_00816	NC_007795.1:797866-798888	+	220.418	76.5102	0.347114	-1.52652	5.69e-06	8.64e-05	extracellular matrix and plasma binding protein	http://www.ncbi.nlm.nih.gov/gene/?term=3919378
SAOUHSC_01448	NC_007795.1:1405096-1406487	-	507.809	176.543	0.347657	-1.52426	0.00144648	0.00824433	hypothetical protein	http://www.ncbi.nlm.nih.gov/gene/?term=3920226
SAOUHSC_00395	NC_007795.1:398418-399101	+	200.935	69.8619	0.347683	-1.52415	0.0021747	0.011529	superantigen-like protein	http://www.ncbi.nlm.nih.gov/gene/?term=3919130
SAOUHSC_T00053	NC_007795.1:492344-492419	+	724.069	253.009	0.349427	-1.51694	0.000107529	0.00102365	tRNA	http://www.ncbi.nlm.nih.gov/gene/?term=3921042
SAOUHSC_01245	NC_007795.1:1196090-1196407	+	1901.93	667.317	0.350864	-1.51102	1.49e-05	0.000197006	hypothetical protein	http://www.ncbi.nlm.nih.gov/gene/?term=3919976
SAOUHSC_00308	NC_007795.1:322121-323143	+	86.7169	30.4278	0.350886	-1.51092	8.79e-05	0.000878645	hypothetical protein	http://www.ncbi.nlm.nih.gov/gene/?term=3919535
SAOUHSC_00191	NC_007795.1:211198-211542	-	207.987	73.0855	0.351394	-1.50884	0.00214881	0.0114144	hypothetical protein	http://www.ncbi.nlm.nih.gov/gene/?term=3919505
SAOUHSC_02271	NC_007795.1:2102179-2102403	-	40.986	14.4198	0.351823	-1.50708	0.00108747	0.00662461	hypothetical protein	http://www.ncbi.nlm.nih.gov/gene/?term=3919146
SAOUHSC_02830	NC_007795.1:2608103-2609050	+	30136.8	10618	0.352328	-1.50501	8.18e-05	0.000832082	D-lactate dehydrogenase	http://www.ncbi.nlm.nih.gov/gene/?term=3921269
tpiA	NC_007795.1:779646-780407	+	17955.4	6329.53	0.352515	-1.50424	5.03e-05	0.000557029	triosephosphate isomerase	http://www.ncbi.nlm.nih.gov/gene/?term=3919360
SAOUHSC_00394	NC_007795.1:397354-398052	+	99.8067	35.4533	0.355219	-1.49322	6.63e-05	0.000696526	superantigen-like protein	http://www.ncbi.nlm.nih.gov/gene/?term=3919129
SAOUHSC_02251	NC_007795.1:2085846-2086058	-	27.6891	9.89553	0.35738	-1.48447	0.00521368	0.0222272	hypothetical protein	http://www.ncbi.nlm.nih.gov/gene/?term=3919672
SAOUHSC_00717	NC_007795.1:701725-702165	-	8331.9	2977.94	0.357414	-1.48433	2.18e-08	7.48e-07	hypothetical protein	http://www.ncbi.nlm.nih.gov/gene/?term=3919344
SAOUHSC_00126	NC_007795.1:132078-132635	+	491.59	176.212	0.358454	-1.48014	0.00926463	0.0345117	capsular polysaccharide biosynthesis protein Cap8M	http://www.ncbi.nlm.nih.gov/gene/?term=3919835
SAOUHSC_T0001	NC_007795.1:492902-492977	+	98.5122	35.318	0.358514	-1.4799	0.000114549	0.00106751	tRNA	http://www.ncbi.nlm.nih.gov/gene/?term=3921517
SAOUHSC_00936	NC_007795.1:908438-909424	+	123.442	44.2861	0.35876	-1.47891	0.0041381	0.0184719	hypothetical protein	http://www.ncbi.nlm.nih.gov/gene/?term=3920765
SAOUHSC_02998	NC_007795.1:2771466-2772233	-	96.9183	34.8151	0.359221	-1.47706	0.000268012	0.00223849	capsular polysaccharide biosynthesis protein Cap5C	http://www.ncbi.nlm.nih.gov/gene/?term=3921480
SAOUHSC_01955	NC_007795.1:1859995-1860900	-	94.3657	33.9163	0.359414	-1.47628	7.39e-05	0.000760605	leukotoxin LukE	http://www.ncbi.nlm.nih.gov/gene/?term=3920900
SAOUHSC_00391	NC_007795.1:394121-394816	+	145.404	52.3354	0.359931	-1.47421	7.86e-05	0.000803065	superantigen-like protein	http://www.ncbi.nlm.nih.gov/gene/?term=3919126
SAOUHSC_02073	NC_007795.1:1959447-1959983	-	405.756	146.131	0.360146	-1.47335	0.0145079	0.0485301	hypothetical protein	http://www.ncbi.nlm.nih.gov/gene/?term=3919760
SAOUHSC_00437	NC_007795.1:440144-441571	+	8823.09	3184.24	0.360899	-1.47033	1.34e-08	5.07e-07	hypothetical protein	http://www.ncbi.nlm.nih.gov/gene/?term=3919109
SAOUHSC_02393	NC_007795.1:2212900-2214036	-	1130.32	408.786	0.361655	-1.46731	0.000468678	0.00348686	hypothetical protein	http://www.ncbi.nlm.nih.gov/gene/?term=3919610
SAOUHSC_00236	NC_007795.1:257027-258463	+	1421.19	516.426	0.363376	-1.46046	0.00281317	0.0141183	6-phospho-beta-glucosidase	http://www.ncbi.nlm.nih.gov/gene/?term=3919256
SAOUHSC_T00050	NC_007795.1:1864312-1864400	-	60.2372	21.8974	0.363519	-1.4599	0.00649716	0.0267957	tRNA	http://www.ncbi.nlm.nih.gov/gene/?term=3921039
SAOUHSC_00113	NC_007795.1:116538-119147	+	5545.81	2019.88	0.364216	-1.45713	2.18e-08	7.48e-07	bifunctional acetaldehyde-CoA/alcohol dehydrogenase	http://www.ncbi.nlm.nih.gov/gene/?term=3919822
SAOUHSC_01924	NC_007795.1:1831102-1831287	-	38.9522	14.1951	0.364424	-1.45631	0.00267403	0.0136136	hypothetical protein	http://www.ncbi.nlm.nih.gov/gene/?term=3921066
SAOUHSC_T0004	NC_007795.1:492708-492784	+	343.059	125.271	0.36516	-1.4534	9.81e-06	0.000139293	tRNA	http://www.ncbi.nlm.nih.gov/gene/?term=3921323
SAOUHSC_02171	NC_007795.1:2035675-2036166	-	269.387	98.5202	0.36572	-1.45119	6.33e-06	9.28e-05	staphylokinase	http://www.ncbi.nlm.nih.gov/gene/?term=3921865
SAOUHSC_00457	NC_007795.1:459625-460350	+	465.83	170.446	0.365898	-1.45049	1.15e-05	0.000160398	hypothetical protein	http://www.ncbi.nlm.nih.gov/gene/?term=3920317
nsaS	NC_007795.1:2717697-2718584	-	467.145	173.09	0.370526	-1.43235	1.52e-05	0.000198266	nisin susceptibility-associated sensor histidine kinase	http://www.ncbi.nlm.nih.gov/gene/?term=3921658
SAOUHSC_00215	NC_007795.1:235347-235625	+	40.7892	15.1152	0.370568	-1.43219	0.00225298	0.0118259	PTS system transporter	http://www.ncbi.nlm.nih.gov/gene/?term=3920291
SAOUHSC_00229	NC_007795.1:250591-251265	+	4624.77	1717.8	0.371435	-1.42882	1.21e-07	3.23e-06	cell wall biosynthesis protein ScdA	http://www.ncbi.nlm.nih.gov/gene/?term=3920304
holA	NC_007795.1:1600402-1601376	-	754.259	281.209	0.372829	-1.42342	1.51e-05	0.00019798	DNA polymerase III subunit delta	http://www.ncbi.nlm.nih.gov/gene/?term=3921802
SAOUHSC_00393	NC_007795.1:396276-396974	+	127.692	47.788	0.374245	-1.41794	8.46e-05	0.000857503	superantigen-like protein	http://www.ncbi.nlm.nih.gov/gene/?term=3919128
SAOUHSC_01219	NC_007795.1:1169209-1170327	+	422.947	158.729	0.375293	-1.41391	0.000113408	0.00106436	cell wall hydrolase	http://www.ncbi.nlm.nih.gov/gene/?term=3919484
SAOUHSC_02769	NC_007795.1:2545892-2546710	-	86.0102	32.4244	0.376983	-1.40743	0.00021368	0.00185466	hypothetical protein	http://www.ncbi.nlm.nih.gov/gene/?term=3921424
SAOUHSC_T00012	NC_007795.1:1864884-1864959	-	453.864	171.983	0.37893	-1.4	0.0011559	0.00693019	tRNA	http://www.ncbi.nlm.nih.gov/gene/?term=3921331
SAOUHSC_02249	NC_007795.1:2084504-2084941	-	406.95	154.324	0.379221	-1.39889	3.26e-05	0.000390385	hypothetical protein	http://www.ncbi.nlm.nih.gov/gene/?term=3919670
SAOUHSC_02272	NC_007795.1:2102463-2103449	-	152.077	57.6726	0.379233	-1.39884	6.03e-05	0.000645744	hypothetical protein	http://www.ncbi.nlm.nih.gov/gene/?term=3919147
SAOUHSC_02765	NC_007795.1:2541043-2541912	-	123.442	47.0232	0.380934	-1.39239	8.52e-05	0.000860438	nickel ABC transporter permease	http://www.ncbi.nlm.nih.gov/gene/?term=3921420
SAOUHSC_01084	NC_007795.1:1046312-1047388	+	123.355	47.0562	0.381471	-1.39035	6.58e-05	0.00069377	hypothetical protein	http://www.ncbi.nlm.nih.gov/gene/?term=3919245
SAOUHSC_00505	NC_007795.1:505226-507682	+	108761	41534.3	0.381886	-1.38879	1.42e-05	0.000192246	endopeptidase	http://www.ncbi.nlm.nih.gov/gene/?term=3920417
SAOUHSC_01128	NC_007795.1:1081623-1082624	+	703.257	268.633	0.381984	-1.38842	1.43e-05	0.000192246	ornithine carbamoyltransferase	http://www.ncbi.nlm.nih.gov/gene/?term=3920728
SAOUHSC_00400	NC_007795.1:403207-404715	+	665.421	255.655	0.384201	-1.38007	8.8e-05	0.000878645	hypothetical protein	http://www.ncbi.nlm.nih.gov/gene/?term=3919135
SAOUHSC_00789	NC_007795.1:770896-771840	+	17526.9	6750.74	0.385166	-1.37645	1.91e-07	4.84e-06	hypothetical protein	http://www.ncbi.nlm.nih.gov/gene/?term=3919353
SAOUHSC_T00026	NC_007795.1:1864706-1864781	-	1257.7	485.309	0.385869	-1.37382	0.00218489	0.0115369	tRNA	http://www.ncbi.nlm.nih.gov/gene/?term=3921152
SAOUHSC_01363	NC_007795.1:1306259-1307521	+	1374.13	531.764	0.386982	-1.36966	0.00220212	0.0116048	hypothetical protein	http://www.ncbi.nlm.nih.gov/gene/?term=3920068
SAOUHSC_02716	NC_007795.1:2497323-2498009	-	50.3515	19.5213	0.387701	-1.36699	0.00143379	0.00818954	dethiobiotin synthase	http://www.ncbi.nlm.nih.gov/gene/?term=3919735
SAOUHSC_00131	NC_007795.1:136458-136841	-	153.504	59.7483	0.389229	-1.36131	0.000113825	0.0010645	hypothetical protein	http://www.ncbi.nlm.nih.gov/gene/?term=3919840
SAOUHSC_00504	NC_007795.1:504205-505212	+	25193.2	9806.75	0.389262	-1.36119	2.32e-07	5.66e-06	ATP:guanido phosphotransferase	http://www.ncbi.nlm.nih.gov/gene/?term=3920416
SAOUHSC_00502	NC_007795.1:503169-503630	+	9868.05	3854.75	0.39063	-1.35613	0.00669704	0.0274092	hypothetical protein	http://www.ncbi.nlm.nih.gov/gene/?term=3920414
SAOUHSC_00458	NC_007795.1:460343-460591	+	225.309	88.0304	0.390709	-1.35583	4.93e-05	0.000547682	hypothetical protein	http://www.ncbi.nlm.nih.gov/gene/?term=3920318
SAOUHSC_02546	NC_007795.1:2342404-2343009	-	1256.51	492.469	0.391933	-1.35132	1.99e-05	0.000254599	molybdenum transport ATP-binding protein ModC	http://www.ncbi.nlm.nih.gov/gene/?term=3921135
SAOUHSC_01944	NC_007795.1:1848325-1848891	+	139.279	54.8539	0.393841	-1.34432	0.00323142	0.0153262	hypothetical protein	http://www.ncbi.nlm.nih.gov/gene/?term=3921027
SAOUHSC_02771	NC_007795.1:2548409-2548774	-	433.268	170.914	0.394476	-1.34199	3.35e-05	0.000394226	hypothetical protein	http://www.ncbi.nlm.nih.gov/gene/?term=3921426
SAOUHSC_01341	NC_007795.1:1279831-1280952	+	444.42	175.456	0.394799	-1.34081	2.68e-05	0.000324977	hypothetical protein	http://www.ncbi.nlm.nih.gov/gene/?term=3920205
SAOUHSC_00103	NC_007795.1:107319-108119	-	188.981	74.8387	0.396011	-1.33639	0.00156314	0.00879599	phosphonates ABC transporter permease	http://www.ncbi.nlm.nih.gov/gene/?term=3919812
SAOUHSC_02957	NC_007795.1:2719286-2719486	-	136.84	54.2316	0.396315	-1.33528	0.000192921	0.00168552	hypothetical protein	http://www.ncbi.nlm.nih.gov/gene/?term=3921660
SAOUHSC_00707	NC_007795.1:691003-691923	+	1314.05	523.593	0.398457	-1.3275	0.000818176	0.00525965	1-phosphofructokinase	http://www.ncbi.nlm.nih.gov/gene/?term=3919334
SAOUHSC_T00021	NC_007795.1:492532-492606	+	605.508	241.381	0.398641	-1.32684	3.67e-05	0.000428011	tRNA	http://www.ncbi.nlm.nih.gov/gene/?term=3921340
SAOUHSC_T0009	NC_007795.1:1864528-1864602	-	583.441	234.598	0.402094	-1.3144	0.00388433	0.0176697	tRNA	http://www.ncbi.nlm.nih.gov/gene/?term=3921328
SAOUHSC_02609	NC_007795.1:2399531-2399950	+	117.28	47.1956	0.402419	-1.31323	0.00860522	0.032638	fosfomycin resistance protein FosB	http://www.ncbi.nlm.nih.gov/gene/?term=3921387
SAOUHSC_00074	NC_007795.1:78527-79519	-	150.93	60.7833	0.402726	-1.31213	0.000214375	0.00185466	periplasmic binding protein	http://www.ncbi.nlm.nih.gov/gene/?term=3919452
SAOUHSC_00795	NC_007795.1:777185-778195	+	41083.6	16597	0.403981	-1.30764	0.00877722	0.0332084	glyceraldehyde-3-phosphate dehydrogenase	http://www.ncbi.nlm.nih.gov/gene/?term=3919358
SAOUHSC_02246	NC_007795.1:2080723-2081634	-	82.0359	33.1582	0.404191	-1.30689	0.000393058	0.00302598	hypothetical protein	http://www.ncbi.nlm.nih.gov/gene/?term=3919667
SAOUHSC_00100	NC_007795.1:104508-105170	+	1822.29	737.799	0.404874	-1.30445	1.4e-05	0.00019108	2-deoxyribose-5-phosphate aldolase	http://www.ncbi.nlm.nih.gov/gene/?term=3919809
SAOUHSC_01920	NC_007795.1:1828469-1829095	+	229.064	92.9754	0.405893	-1.30083	0.0111328	0.0400532	hypothetical protein	http://www.ncbi.nlm.nih.gov/gene/?term=3921062
SAOUHSC_00181	NC_007795.1:198254-199222	+	921.493	374.324	0.406215	-1.29969	4.73e-05	0.000527832	hypothetical protein	http://www.ncbi.nlm.nih.gov/gene/?term=3919495
SAOUHSC_T00018	NC_007795.1:24157-24231	+	36.4271	14.8053	0.406435	-1.2989	0.0112034	0.0400592	tRNA	http://www.ncbi.nlm.nih.gov/gene/?term=3921337
SAOUHSC_02849	NC_007795.1:2623281-2625020	-	21507.4	8758.24	0.407219	-1.29612	2.1e-05	0.000265803	pyruvate oxidase	http://www.ncbi.nlm.nih.gov/gene/?term=3921522
SAOUHSC_00662	NC_007795.1:649893-650321	+	857.283	349.898	0.408148	-1.29284	5.33e-05	0.000584607	hypothetical protein	http://www.ncbi.nlm.nih.gov/gene/?term=3919952
SAOUHSC_00106	NC_007795.1:110293-111837	+	174.363	71.1859	0.408262	-1.29243	0.0011402	0.00687955	hypothetical protein	http://www.ncbi.nlm.nih.gov/gene/?term=3919815
SAOUHSC_02984	NC_007795.1:2750623-2752131	-	3020.3	1233.19	0.408301	-1.2923	6.84e-05	0.00071244	accessory Sec system glycosyltransferase GtfA	http://www.ncbi.nlm.nih.gov/gene/?term=3921466
SAOUHSC_02958	NC_007795.1:2719684-2721108	+	226.12	92.847	0.410609	-1.28416	0.000283364	0.00233008	alkaline phosphatase III	http://www.ncbi.nlm.nih.gov/gene/?term=3921661
SAOUHSC_00180	NC_007795.1:197159-198199	+	656.231	269.975	0.411402	-1.28138	6.45e-05	0.000685084	hypothetical protein	http://www.ncbi.nlm.nih.gov/gene/?term=3919494
SAOUHSC_01941	NC_007795.1:1845807-1846529	-	116.798	48.0521	0.411413	-1.28134	0.000384361	0.00297628	serine protease SplB	http://www.ncbi.nlm.nih.gov/gene/?term=3921024
SAOUHSC_01921	NC_007795.1:1829136-1829480	+	101.369	41.7956	0.412313	-1.27819	0.000846322	0.00537758	hypothetical protein	http://www.ncbi.nlm.nih.gov/gene/?term=3921063
SAOUHSC_01930	NC_007795.1:1833476-1833835	-	201.116	83.156	0.413474	-1.27413	0.00102705	0.00627089	hypothetical protein	http://www.ncbi.nlm.nih.gov/gene/?term=3921014
groEL	NC_007795.1:2086760-2088376	-	38432.1	15913.6	0.41407	-1.27205	3.79e-06	6.18e-05	chaperonin GroEL	http://www.ncbi.nlm.nih.gov/gene/?term=3919674
SAOUHSC_00402	NC_007795.1:405465-406283	+	146.515	60.7067	0.414338	-1.27112	0.000228721	0.00195332	hypothetical protein	http://www.ncbi.nlm.nih.gov/gene/?term=3920561
SAOUHSC_00125	NC_007795.1:130862-132067	+	727.013	301.538	0.414762	-1.26964	0.0128854	0.0445042	cap5L protein/glycosyltransferase	http://www.ncbi.nlm.nih.gov/gene/?term=3919834
SAOUHSC_00708	NC_007795.1:691929-693887	+	4660.1	1938.6	0.415999	-1.26535	0.000366203	0.00284396	fructose specific permease	http://www.ncbi.nlm.nih.gov/gene/?term=3919335
SAOUHSC_00188	NC_007795.1:208180-208935	+	92807.1	38628.3	0.416222	-1.26458	0.000670394	0.00458909	pyruvate formate-lyase 1 activating enzyme	http://www.ncbi.nlm.nih.gov/gene/?term=3919502
SAOUHSC_00749	NC_007795.1:733835-734863	+	288.31	120.024	0.416303	-1.2643	0.000111388	0.00104911	hypothetical protein	http://www.ncbi.nlm.nih.gov/gene/?term=3919511
SAOUHSC_01942	NC_007795.1:1846654-1847361	-	112.038	46.6725	0.416579	-1.26334	0.000339689	0.00266927	serine protease SplA	http://www.ncbi.nlm.nih.gov/gene/?term=3921025
SAOUHSC_02161	NC_007795.1:2029598-2031352	-	3977.84	1665	0.418569	-1.25646	1.34e-05	0.000183485	MHC class II analog protein	http://www.ncbi.nlm.nih.gov/gene/?term=3921857
SAOUHSC_R0001	NC_007795.1:448819-450374	+	42.9929	18.0497	0.41983	-1.25212	0.00934215	0.0346337	16S Ribosomal RNA	http://www.ncbi.nlm.nih.gov/gene/?term=3921501
rpsF	NC_007795.1:360630-360926	+	2116.16	889.979	0.420563	-1.24961	3.32e-05	0.000393424	30S ribosomal protein S6	http://www.ncbi.nlm.nih.gov/gene/?term=3921821
SAOUHSC_02741	NC_007795.1:2520722-2521417	-	3869.58	1642.86	0.424557	-1.23597	4.25e-06	6.76e-05	amino acid ABC transporter permease	http://www.ncbi.nlm.nih.gov/gene/?term=3921615
nusA	NC_007795.1:1194613-1195788	+	5868.86	2498.09	0.425652	-1.23225	2.67e-06	4.7e-05	transcription elongation factor NusA	http://www.ncbi.nlm.nih.gov/gene/?term=3920268
SAOUHSC_02685	NC_007795.1:2471646-2472377	-	952.35	405.502	0.425791	-1.23178	6.52e-05	0.000689571	hypothetical protein	http://www.ncbi.nlm.nih.gov/gene/?term=3919704
SAOUHSC_01925	NC_007795.1:1831289-1831465	-	53.4399	22.7724	0.426131	-1.23063	0.00861416	0.032638	hypothetical protein	http://www.ncbi.nlm.nih.gov/gene/?term=3921009
SAOUHSC_00503	NC_007795.1:503727-504215	+	13510.7	5760.68	0.42638	-1.22979	0.000240146	0.0020313	UvrB/UvrC motif-containing protein	http://www.ncbi.nlm.nih.gov/gene/?term=3920415
SAOUHSC_01292	NC_007795.1:1247490-1247675	+	81.8397	35.038	0.428129	-1.22388	0.00176725	0.00967761	hypothetical protein	http://www.ncbi.nlm.nih.gov/gene/?term=3920178
SAOUHSC_01233	NC_007795.1:1181622-1181735	+	441.855	189.378	0.428596	-1.22231	0.000286769	0.0023508	hypothetical protein	http://www.ncbi.nlm.nih.gov/gene/?term=3920258
SAOUHSC_02662	NC_007795.1:2446156-2446371	-	227.243	97.6206	0.429587	-1.21898	0.000119155	0.00110655	PTS system sucrose-specific transporter subunit IIBC	http://www.ncbi.nlm.nih.gov/gene/?term=3921224
SAOUHSC_01938	NC_007795.1:1844190-1844909	-	107.305	46.1574	0.430152	-1.21708	0.000749961	0.00495496	serine protease SplD	http://www.ncbi.nlm.nih.gov/gene/?term=3921022
SAOUHSC_02770	NC_007795.1:2546721-2547542	-	66.3411	28.5546	0.430421	-1.21618	0.0101113	0.0369402	hypothetical protein	http://www.ncbi.nlm.nih.gov/gene/?term=3921425
SAOUHSC_00279	NC_007795.1:295206-295580	+	106.164	45.772	0.431145	-1.21376	0.00931099	0.0345874	hypothetical protein	http://www.ncbi.nlm.nih.gov/gene/?term=3918963
SAOUHSC_00077	NC_007795.1:81758-83512	+	73.2925	31.7155	0.432725	-1.20848	0.00190838	0.0103231	hypothetical protein	http://www.ncbi.nlm.nih.gov/gene/?term=3919455
SAOUHSC_00390	NC_007795.1:392971-393675	+	102.635	44.456	0.433148	-1.20707	0.00100634	0.00617283	superantigen-like protein 5	http://www.ncbi.nlm.nih.gov/gene/?term=3919125
SAOUHSC_02534	NC_007795.1:2335708-2335851	-	120.94	52.7532	0.436192	-1.19696	0.000825204	0.00525965	hypothetical protein	http://www.ncbi.nlm.nih.gov/gene/?term=3921124
SAOUHSC_01402	NC_007795.1:1345319-1345720	-	314.392	137.18	0.436334	-1.1965	0.00299532	0.0145033	hypothetical protein	http://www.ncbi.nlm.nih.gov/gene/?term=3920692
SAOUHSC_00137	NC_007795.1:142412-143386	+	35.6389	15.5518	0.436372	-1.19637	0.00956418	0.035303	hypothetical protein	http://www.ncbi.nlm.nih.gov/gene/?term=3919846
SAOUHSC_T00030	NC_007795.1:492614-492702	+	656.278	287.079	0.437435	-1.19286	0.000227824	0.00195193	tRNA	http://www.ncbi.nlm.nih.gov/gene/?term=3921156
SAOUHSC_01082	NC_007795.1:1045629-1046312	+	38.9731	17.1143	0.43913	-1.18728	0.0126106	0.0437826	hypothetical protein	http://www.ncbi.nlm.nih.gov/gene/?term=3919244
SAOUHSC_02746	NC_007795.1:2524759-2524899	-	305.68	134.396	0.439661	-1.18554	0.00437024	0.0193779	hypothetical protein	http://www.ncbi.nlm.nih.gov/gene/?term=3921620
hisZ	NC_007795.1:2788279-2789097	-	66.7367	29.3937	0.440443	-1.18297	0.0100741	0.0368553	ATP phosphoribosyltransferase regulatory subunit	http://www.ncbi.nlm.nih.gov/gene/?term=3921496
SAOUHSC_00078	NC_007795.1:83505-84761	+	102.253	45.0511	0.440584	-1.18251	0.000818093	0.00525965	hypothetical protein	http://www.ncbi.nlm.nih.gov/gene/?term=3919456
SAOUHSC_00136	NC_007795.1:141658-142398	+	33.5765	14.8029	0.44087	-1.18158	0.0133424	0.0455494	hypothetical protein	http://www.ncbi.nlm.nih.gov/gene/?term=3919845
SAOUHSC_02975	NC_007795.1:2738061-2740013	+	818.015	361.014	0.441329	-1.18007	0.000483369	0.00357612	PTS system fructose-specific transporter subunit IIABC	http://www.ncbi.nlm.nih.gov/gene/?term=3921459
SAOUHSC_01687	NC_007795.1:1597626-1597754	-	52.0357	22.9715	0.441457	-1.17965	0.00468757	0.0204773	hypothetical protein	http://www.ncbi.nlm.nih.gov/gene/?term=3921799
SAOUHSC_00091	NC_007795.1:96562-97800	+	90.242	39.8909	0.442044	-1.17774	0.00198448	0.0106696	hypothetical protein	http://www.ncbi.nlm.nih.gov/gene/?term=3919802
SAOUHSC_00545	NC_007795.1:551105-555154	+	3847.84	1703.61	0.442745	-1.17545	1.34e-05	0.000183485	fibrinogen-binding protein SdrD	http://www.ncbi.nlm.nih.gov/gene/?term=3920825
SAOUHSC_00392	NC_007795.1:395237-395932	+	173.076	76.6727	0.442999	-1.17462	0.000571419	0.00407981	superantigen-like protein 7	http://www.ncbi.nlm.nih.gov/gene/?term=3919127
SAOUHSC_00179	NC_007795.1:196058-197134	+	476.394	211.787	0.444563	-1.16954	0.00027751	0.00231055	hypothetical protein	http://www.ncbi.nlm.nih.gov/gene/?term=3919493
SAOUHSC_02840	NC_007795.1:2614957-2615637	-	508.721	227.578	0.447353	-1.16051	0.000351351	0.00275277	L-serine dehydratase iron-sulfur-dependent subunit beta	http://www.ncbi.nlm.nih.gov/gene/?term=3921278
SAOUHSC_00386	NC_007795.1:390246-391316	+	123.607	55.3775	0.448014	-1.15839	0.0033532	0.015819	superantigen-like protein	http://www.ncbi.nlm.nih.gov/gene/?term=3919122
SAOUHSC_02764	NC_007795.1:2540231-2541046	-	91.9057	41.3292	0.449692	-1.15299	0.0016704	0.00930103	peptide ABC transporter ATP-binding protein	http://www.ncbi.nlm.nih.gov/gene/?term=3921419
SAOUHSC_00818	NC_007795.1:800034-800720	+	146.535	65.9704	0.450202	-1.15135	0.000872795	0.00549323	thermonuclease	http://www.ncbi.nlm.nih.gov/gene/?term=3919380
SAOUHSC_00349	NC_007795.1:360947-361450	+	4335.66	1962.93	0.452741	-1.14324	0.00017985	0.00159118	bacteriophage L54a single-stranded DNA binding protein	http://www.ncbi.nlm.nih.gov/gene/?term=3921822
SAOUHSC_00314	NC_007795.1:328838-329257	+	1151.41	521.633	0.453037	-1.1423	0.00282085	0.0141183	hypothetical protein	http://www.ncbi.nlm.nih.gov/gene/?term=3919541
SAOUHSC_02476	NC_007795.1:2297685-2298782	-	147.092	67.0249	0.455667	-1.13395	0.00114228	0.00687955	hypothetical protein	http://www.ncbi.nlm.nih.gov/gene/?term=3920854
SAOUHSC_01912	NC_007795.1:1821722-1822468	-	281.522	128.338	0.455872	-1.1333	0.000304818	0.00246078	hypothetical protein	http://www.ncbi.nlm.nih.gov/gene/?term=3921054
SAOUHSC_02747	NC_007795.1:2524903-2525502	-	1714.84	782.253	0.456168	-1.13236	0.00914225	0.0341516	hypothetical protein	http://www.ncbi.nlm.nih.gov/gene/?term=3921621
SAOUHSC_00747	NC_007795.1:732002-732958	+	106.416	48.6162	0.456853	-1.1302	0.00162632	0.00909368	hypothetical protein	http://www.ncbi.nlm.nih.gov/gene/?term=3919509
SAOUHSC_02789	NC_007795.1:2560849-2561550	-	237.675	108.841	0.457941	-1.12677	0.000722832	0.00481594	hypothetical protein	http://www.ncbi.nlm.nih.gov/gene/?term=3921444
SAOUHSC_02857	NC_007795.1:2628973-2629107	-	77.4418	35.4933	0.458322	-1.12557	0.00831942	0.0319774	hypothetical protein	http://www.ncbi.nlm.nih.gov/gene/?term=3921529
SAOUHSC_00244	NC_007795.1:263760-264152	+	75.9522	34.8832	0.459278	-1.12256	0.00308998	0.0149218	hypothetical protein	http://www.ncbi.nlm.nih.gov/gene/?term=3919264
SAOUHSC_02019	NC_007795.1:1924647-1926092	-	1730.88	795.947	0.459852	-1.12076	0.00158379	0.00887457	autolysin	http://www.ncbi.nlm.nih.gov/gene/?term=3920473
SAOUHSC_01459	NC_007795.1:1416913-1417245	-	242.007	111.842	0.462143	-1.11359	0.00120556	0.00716323	hypothetical protein	http://www.ncbi.nlm.nih.gov/gene/?term=3919902
SAOUHSC_00721	NC_007795.1:704266-704934	-	370.049	171.171	0.462562	-1.11228	0.000413117	0.00316207	7-cyano-7-deazaguanine synthase QueC	http://www.ncbi.nlm.nih.gov/gene/?term=3919348
SAOUHSC_R0007	NC_007795.1:495018-497940	+	134.612	62.3698	0.46333	-1.10989	0.00153688	0.00866655	23S Ribosomal RNA	http://www.ncbi.nlm.nih.gov/gene/?term=3921507
SAOUHSC_01923	NC_007795.1:1830347-1830988	-	129.291	59.9048	0.463334	-1.10988	0.00197218	0.0106466	hypothetical protein	http://www.ncbi.nlm.nih.gov/gene/?term=3921065
SAOUHSC_00619	NC_007795.1:610262-611050	+	4006.63	1858.49	0.463852	-1.10826	9.65e-05	0.000946079	hypothetical protein	http://www.ncbi.nlm.nih.gov/gene/?term=3918938
SAOUHSC_00806	NC_007795.1:789529-789852	-	852.507	395.825	0.464307	-1.10685	0.000498436	0.00364696	hypothetical protein	http://www.ncbi.nlm.nih.gov/gene/?term=3919369
SAOUHSC_02907	NC_007795.1:2674777-2675055	-	128.194	59.6351	0.465193	-1.1041	0.00265028	0.0135368	hypothetical protein	http://www.ncbi.nlm.nih.gov/gene/?term=3921359
SAOUHSC_00142	NC_007795.1:145937-146962	+	446.018	207.56	0.465363	-1.10357	0.000482274	0.00357612	formate dehydrogenase	http://www.ncbi.nlm.nih.gov/gene/?term=3919850
SAOUHSC_00970	NC_007795.1:945614-946255	+	104.478	48.7252	0.466367	-1.10046	0.00247324	0.0127757	ABC transporter ATP-binding protein	http://www.ncbi.nlm.nih.gov/gene/?term=3920115
SAOUHSC_T00044	NC_007795.1:492805-492878	+	184.511	86.0629	0.466437	-1.10025	0.000988995	0.00612301	tRNA	http://www.ncbi.nlm.nih.gov/gene/?term=3921033
SAOUHSC_01956	NC_007795.1:1861729-1862268	+	361.442	168.667	0.466652	-1.09958	0.000710478	0.00477729	hypothetical protein	http://www.ncbi.nlm.nih.gov/gene/?term=3920901
SAOUHSC_02656	NC_007795.1:2441153-2441584	-	557.973	260.827	0.467454	-1.0971	0.00053744	0.00388595	hypothetical protein	http://www.ncbi.nlm.nih.gov/gene/?term=3921218
rplL	NC_007795.1:520794-521162	+	3237.59	1516.11	0.468282	-1.09455	0.00138734	0.00799301	50S ribosomal protein L7/L12	http://www.ncbi.nlm.nih.gov/gene/?term=3920375
SAOUHSC_02104	NC_007795.1:1978643-1979056	-	70.8092	33.2592	0.469702	-1.09018	0.00698898	0.0282538	hypothetical protein	http://www.ncbi.nlm.nih.gov/gene/?term=3921176
SAOUHSC_00200	NC_007795.1:222779-223921	+	251.002	117.925	0.469816	-1.08983	0.000664618	0.00457313	hypothetical protein	http://www.ncbi.nlm.nih.gov/gene/?term=3920356
SAOUHSC_00765	NC_007795.1:747288-748226	+	205.992	96.8877	0.470347	-1.0882	0.00739204	0.0294794	hypothetical protein	http://www.ncbi.nlm.nih.gov/gene/?term=3919057
SAOUHSC_01113	NC_007795.1:1072308-1072814	+	226.697	106.709	0.470713	-1.08708	0.00099269	0.00613159	hypothetical protein	http://www.ncbi.nlm.nih.gov/gene/?term=3920755
SAOUHSC_00258	NC_007795.1:276308-279337	+	1254.46	590.663	0.47085	-1.08666	0.000689326	0.00467608	hypothetical protein	http://www.ncbi.nlm.nih.gov/gene/?term=3919200
SAOUHSC_01242	NC_007795.1:1194125-1194592	+	1675.45	789.905	0.471457	-1.0848	0.000316905	0.00252762	hypothetical protein	http://www.ncbi.nlm.nih.gov/gene/?term=3920267
SAOUHSC_00128	NC_007795.1:133576-134838	+	1368.41	648.056	0.473584	-1.07831	0.0114181	0.0406521	cap5O protein/UDP-N-acetyl-D-mannosaminuronic acid dehydrogenase	http://www.ncbi.nlm.nih.gov/gene/?term=3919837
SAOUHSC_02588	NC_007795.1:2379735-2380064	+	55.7052	26.4131	0.474159	-1.07656	0.0123189	0.0430302	hypothetical protein	http://www.ncbi.nlm.nih.gov/gene/?term=3921584
SAOUHSC_02654	NC_007795.1:2439887-2440921	-	229.566	108.931	0.474507	-1.0755	0.000749815	0.00495496	hypothetical protein	http://www.ncbi.nlm.nih.gov/gene/?term=3921216
SAOUHSC_02239	NC_007795.1:2073537-2074574	+	296.327	140.653	0.474653	-1.07505	0.00082578	0.00525965	integrase	http://www.ncbi.nlm.nih.gov/gene/?term=3919661
SAOUHSC_00976	NC_007795.1:949716-950579	+	221.012	105.159	0.475805	-1.07156	0.00101258	0.00619682	hypothetical protein	http://www.ncbi.nlm.nih.gov/gene/?term=3920121
SAOUHSC_02864	NC_007795.1:2636191-2638185	-	477.219	227.791	0.477331	-1.06694	0.000690145	0.00467608	ferrous iron transport protein B	http://www.ncbi.nlm.nih.gov/gene/?term=3921536
SAOUHSC_01127	NC_007795.1:1080460-1081185	-	103.09	49.3627	0.478829	-1.06242	0.0051474	0.0220153	superantigen-like protein	http://www.ncbi.nlm.nih.gov/gene/?term=3920727
SAOUHSC_01686	NC_007795.1:1596250-1597374	-	502.593	241.235	0.479981	-1.05895	0.00126206	0.00744898	coproporphyrinogen III oxidase	http://www.ncbi.nlm.nih.gov/gene/?term=3921798
SAOUHSC_00410	NC_007795.1:410722-411924	+	269.051	129.34	0.480728	-1.05671	0.00129719	0.0076064	hypothetical protein	http://www.ncbi.nlm.nih.gov/gene/?term=3920568
SAOUHSC_00333	NC_007795.1:344356-345198	+	552.072	265.517	0.480947	-1.05605	0.00133511	0.00774246	ABC transporter ATP-binding protein	http://www.ncbi.nlm.nih.gov/gene/?term=3919598
SAOUHSC_02175	NC_007795.1:2037430-2037537	+	91348.1	44139	0.483195	-1.04932	0.0028969	0.014313	hypothetical protein	http://www.ncbi.nlm.nih.gov/gene/?term=3921868
SAOUHSC_01693	NC_007795.1:1604192-1604878	-	233.359	113.021	0.484322	-1.04596	0.0023028	0.0120207	hypothetical protein	http://www.ncbi.nlm.nih.gov/gene/?term=3921805
SAOUHSC_02660	NC_007795.1:2443898-2444842	+	8306.25	4025.74	0.484663	-1.04495	3.73e-05	0.000432847	hypothetical protein	http://www.ncbi.nlm.nih.gov/gene/?term=3921222
SAOUHSC_02427	NC_007795.1:2254506-2255474	-	302.249	146.724	0.48544	-1.04264	0.00129733	0.0076064	hypothetical protein	http://www.ncbi.nlm.nih.gov/gene/?term=3919637
SAOUHSC_02720	NC_007795.1:2502476-2502583	-	75.7587	36.8398	0.486279	-1.04014	0.00693223	0.0281529	hypothetical protein	http://www.ncbi.nlm.nih.gov/gene/?term=3919739
SAOUHSC_01839	NC_007795.1:1744667-1745929	-	754.69	370.066	0.490354	-1.0281	0.00169814	0.00940052	tyrosyl-tRNA synthetase	http://www.ncbi.nlm.nih.gov/gene/?term=3921789
SAOUHSC_02791	NC_007795.1:2564791-2565183	-	106.57	52.2587	0.49037	-1.02806	0.00466852	0.0204455	pyrophosphohydrolase	http://www.ncbi.nlm.nih.gov/gene/?term=3921446
SAOUHSC_00173	NC_007795.1:189695-190321	-	997.928	489.957	0.490975	-1.02628	0.000723479	0.00481594	azoreductase	http://www.ncbi.nlm.nih.gov/gene/?term=3919487
nsaR	NC_007795.1:2718595-2719260	-	622.745	305.997	0.491367	-1.02513	0.00149959	0.00847426	nisin susceptibility-associated DNA-binding response regulator	http://www.ncbi.nlm.nih.gov/gene/?term=3921659
SAOUHSC_00920	NC_007795.1:891145-892086	+	897.568	441.13	0.491472	-1.02482	0.00170951	0.00940052	3-oxoacyl-ACP synthase III	http://www.ncbi.nlm.nih.gov/gene/?term=3920807
SAOUHSC_00070	NC_007795.1:75400-76152	-	2277.97	1122.12	0.492597	-1.02152	0.000510939	0.00371795	accessory regulator-like protein	http://www.ncbi.nlm.nih.gov/gene/?term=3919449
SAOUHSC_02905	NC_007795.1:2674110-2674406	-	131.472	64.7883	0.492793	-1.02095	0.00476315	0.0207567	hypothetical protein	http://www.ncbi.nlm.nih.gov/gene/?term=3921357
SAOUHSC_00622	NC_007795.1:613747-613971	-	71.4407	35.3947	0.495441	-1.01321	0.00997966	0.03656	hypothetical protein	http://www.ncbi.nlm.nih.gov/gene/?term=3920033
SAOUHSC_00170	NC_007795.1:184615-186390	+	140.525	69.6257	0.495467	-1.01314	0.00346308	0.0161651	RGD-containing lipoprotein	http://www.ncbi.nlm.nih.gov/gene/?term=3919876
SAOUHSC_00356	NC_007795.1:365423-365995	+	7425.6	3685.84	0.496369	-1.01051	0.0138314	0.0465014	hypothetical protein	http://www.ncbi.nlm.nih.gov/gene/?term=3921829
SAOUHSC_00332	NC_007795.1:343618-344331	+	247.817	123.08	0.496655	-1.00968	0.00203316	0.0108654	hypothetical protein	http://www.ncbi.nlm.nih.gov/gene/?term=3919597
SAOUHSC_02176	NC_007795.1:2037590-2037766	-	109607	54453.9	0.496812	-1.00923	0.00292538	0.0143354	hypothetical protein	http://www.ncbi.nlm.nih.gov/gene/?term=3921869
SAOUHSC_01336	NC_007795.1:1276193-1276432	+	488.262	243.006	0.497697	-1.00666	0.00847261	0.0323323	hypothetical protein	http://www.ncbi.nlm.nih.gov/gene/?term=3920200
SAOUHSC_00261	NC_007795.1:280022-281356	+	220.169	109.699	0.498249	-1.00506	0.00289924	0.014313	hypothetical protein	http://www.ncbi.nlm.nih.gov/gene/?term=3919203
SAOUHSC_02659	NC_007795.1:2443229-2443852	+	3114	1552.4	0.498522	-1.00427	0.00314802	0.015147	hypothetical protein	http://www.ncbi.nlm.nih.gov/gene/?term=3921221
SAOUHSC_03009	NC_007795.1:2783556-2784260	-	125.81	62.8345	0.49944	-1.00162	0.00399468	0.0179828	1-(5-phosphoribosyl)-5-[(5-phosphoribosylamino)methylideneamino] imidazole-4-carboxamide isomerase	http://www.ncbi.nlm.nih.gov/gene/?term=3921490

## Sheet: up regulate
Table S2-3 Significantly up-regulated genes in ampicillin-induced (A1, A2, and A3) groups compared to control (C1, C2, and C3) groups
id	Position	Strand	C1,C2,C3	A1,A2,A3	foldChange	log2FoldChange	p-value	q-value	Description	Website
SAOUHSC_02874	NC_007795.1:2647869-2648075	+	3666.22	17763.2	4.84509	2.27652	3.48e-16	1.16e-13	cation transporter E1-E2 family ATPase	http://www.ncbi.nlm.nih.gov/gene/?term=3921545
SAOUHSC_00899	NC_007795.1:863304-864509	-	20607.5	87621.6	4.25194	2.08812	1.74e-11	1.44e-09	argininosuccinate synthase	http://www.ncbi.nlm.nih.gov/gene/?term=3921745
SAOUHSC_02449	NC_007795.1:2273155-2274567	-	1735.22	7228.9	4.16598	2.05866	1.78e-13	2.48e-11	6-phospho-beta-galactosidase	http://www.ncbi.nlm.nih.gov/gene/?term=3919012
SAOUHSC_00898	NC_007795.1:861935-863314	-	32605.7	135759	4.16366	2.05785	6.49e-10	3.45e-08	argininosuccinate lyase	http://www.ncbi.nlm.nih.gov/gene/?term=3921744
SAOUHSC_02450	NC_007795.1:2274585-2276297	-	1588.55	6566.78	4.13381	2.04747	3.13e-13	3.88e-11	PTS system lactose-specific transporter subunit IIBC	http://www.ncbi.nlm.nih.gov/gene/?term=3919013
SAOUHSC_01887	NC_007795.1:1799088-1800269	-	853.343	3466.28	4.062	2.02219	4.34e-12	4.44e-10	riboflavin biosynthesis protein	http://www.ncbi.nlm.nih.gov/gene/?term=3920835
ribH	NC_007795.1:1798611-1799075	-	493.853	1974.88	3.99893	1.99961	1.78e-10	1.15e-08	6,7-dimethyl-8-ribityllumazine synthase	http://www.ncbi.nlm.nih.gov/gene/?term=3920834
SAOUHSC_02923	NC_007795.1:2687992-2689440	+	2150.4	8122.35	3.77714	1.91729	2.04e-12	2.25e-10	hypothetical protein	http://www.ncbi.nlm.nih.gov/gene/?term=3921374
SAOUHSC_01849	NC_007795.1:1755079-1756248	+	1126.42	4245.43	3.76896	1.91417	9.89e-12	8.48e-10	acetoin utilization protein AcuC	http://www.ncbi.nlm.nih.gov/gene/?term=3920527
SAOUHSC_01847	NC_007795.1:1754422-1755054	+	713.884	2645.53	3.70582	1.88979	2.39e-10	1.51e-08	hypothetical protein	http://www.ncbi.nlm.nih.gov/gene/?term=3920526
SAOUHSC_01490	NC_007795.1:1445604-1445876	-	23403.6	83656.8	3.57453	1.83775	7.62e-09	2.98e-07	DNA-binding protein HU	http://www.ncbi.nlm.nih.gov/gene/?term=3920245
SAOUHSC_00924	NC_007795.1:894937-896007	+	569.266	2032.98	3.57123	1.83642	1.65e-09	7.54e-08	hypothetical protein	http://www.ncbi.nlm.nih.gov/gene/?term=3920811
SAOUHSC_01888	NC_007795.1:1800280-1800912	-	408.323	1441.64	3.53063	1.81992	1.66e-08	5.96e-07	riboflavin synthase subunit alpha	http://www.ncbi.nlm.nih.gov/gene/?term=3920836
SAOUHSC_02119	NC_007795.1:1991873-1993411	+	3751.58	13136.3	3.50153	1.80798	4.8e-12	4.72e-10	high affinity proline permease	http://www.ncbi.nlm.nih.gov/gene/?term=3921191
SAOUHSC_02452	NC_007795.1:2276636-2277616	-	964.433	3301.63	3.42339	1.77542	1.61e-08	5.85e-07	tagatose 1,6-diphosphate aldolase	http://www.ncbi.nlm.nih.gov/gene/?term=3919015
SAOUHSC_02257	NC_007795.1:2089679-2090938	-	7942.98	26525.8	3.33953	1.73965	7.48e-10	3.9e-08	hypothetical protein	http://www.ncbi.nlm.nih.gov/gene/?term=3919677
SAOUHSC_02702	NC_007795.1:2484494-2484598	+	81.2706	269.26	3.31313	1.72819	4.34e-07	9.93e-06	hypothetical protein	http://www.ncbi.nlm.nih.gov/gene/?term=3919721
SAOUHSC_02451	NC_007795.1:2276303-2276614	-	278.949	924.157	3.31299	1.72813	4.91e-07	1.1e-05	PTS system lactose-specific transporter subunit IIA	http://www.ncbi.nlm.nih.gov/gene/?term=3919014
SAOUHSC_01990	NC_007795.1:1893345-1894073	-	1383.23	4530.61	3.27538	1.71166	5.59e-10	3.1e-08	amino acid ABC transporter ATP-binding protein	http://www.ncbi.nlm.nih.gov/gene/?term=3921873
SAOUHSC_02596	NC_007795.1:2386157-2386687	+	1413.94	4575.93	3.23629	1.69434	6.64e-08	1.96e-06	hypothetical protein	http://www.ncbi.nlm.nih.gov/gene/?term=3921592
SAOUHSC_01846	NC_007795.1:1752547-1754253	-	4960.43	16009.7	3.22748	1.69041	1.43e-10	9.5e-09	acetate--CoA ligase	http://www.ncbi.nlm.nih.gov/gene/?term=3920525
SAOUHSC_01832	NC_007795.1:1736778-1737938	+	914.556	2950.61	3.22628	1.68987	6.77e-09	2.68e-07	hypothetical protein	http://www.ncbi.nlm.nih.gov/gene/?term=3921782
SAOUHSC_00199	NC_007795.1:220761-222338	-	2068.8	6464.39	3.1247	1.64372	8.48e-10	4.33e-08	acyl CoA:acetate/3-ketoacid CoA transferase	http://www.ncbi.nlm.nih.gov/gene/?term=3920355
SAOUHSC_01397	NC_007795.1:1340002-1340694	+	1619.01	5015.92	3.09814	1.6314	1.51e-09	7.15e-08	4-hydroxy-tetrahydrodipicolinate reductase	http://www.ncbi.nlm.nih.gov/gene/?term=3920687
SAOUHSC_02773	NC_007795.1:2550088-2551626	+	5884.23	18222.7	3.09688	1.63082	6.19e-10	3.36e-08	transporter	http://www.ncbi.nlm.nih.gov/gene/?term=3921428
SAOUHSC_01884	NC_007795.1:1797488-1798489	+	10653.2	32991.3	3.09684	1.6308	4.46e-09	1.85e-07	hypothetical protein	http://www.ncbi.nlm.nih.gov/gene/?term=3920833
SAOUHSC_00582	NC_007795.1:584361-584777	-	675.16	2036.23	3.01592	1.5926	5.46e-07	1.18e-05	hypothetical protein	http://www.ncbi.nlm.nih.gov/gene/?term=3920506
SAOUHSC_02576	NC_007795.1:2366718-2367218	+	2779.04	8267.76	2.97504	1.57291	9.74e-07	1.96e-05	secretory antigen SsaA	http://www.ncbi.nlm.nih.gov/gene/?term=3921573
SAOUHSC_02453	NC_007795.1:2277620-2278552	-	1197.79	3553.31	2.96657	1.56879	6.03e-05	0.000645744	tagatose-6-phosphate kinase	http://www.ncbi.nlm.nih.gov/gene/?term=3919016
SAOUHSC_00989	NC_007795.1:960954-962108	-	704.058	2083.8	2.9597	1.56545	1.26e-07	3.34e-06	hypothetical protein	http://www.ncbi.nlm.nih.gov/gene/?term=3920390
SAOUHSC_01889	NC_007795.1:1800919-1801923	-	864.419	2537.59	2.9356	1.55365	1.9e-07	4.84e-06	riboflavin biosynthesis protein RibD	http://www.ncbi.nlm.nih.gov/gene/?term=3920837
SAOUHSC_01322	NC_007795.1:1265768-1266682	+	2881.19	8362.59	2.90248	1.53729	8.29e-08	2.37e-06	homoserine kinase	http://www.ncbi.nlm.nih.gov/gene/?term=3920148
SAOUHSC_02136	NC_007795.1:2009610-2009717	+	250.323	718.547	2.87048	1.52129	3.32e-06	5.51e-05	hypothetical protein	http://www.ncbi.nlm.nih.gov/gene/?term=3921833
SAOUHSC_02815	NC_007795.1:2593502-2594779	-	7378.52	21158.3	2.86756	1.51982	9.15e-09	3.52e-07	hypothetical protein	http://www.ncbi.nlm.nih.gov/gene/?term=3921254
SAOUHSC_02444	NC_007795.1:2267632-2269194	-	3928.48	11223.6	2.85699	1.5145	9.15e-05	0.00090689	BCCT family osmoprotectant transporter	http://www.ncbi.nlm.nih.gov/gene/?term=3919008
SAOUHSC_01834	NC_007795.1:1739623-1739718	+	80.6058	229.698	2.84965	1.51078	1.04e-05	0.000145448	hypothetical protein	http://www.ncbi.nlm.nih.gov/gene/?term=3921784
SAOUHSC_01396	NC_007795.1:1339088-1339975	+	1913.52	5430.23	2.83782	1.50478	1.52e-08	5.62e-07	4-hydroxy-tetrahydrodipicolinate synthase	http://www.ncbi.nlm.nih.gov/gene/?term=3920686
SAOUHSC_01398	NC_007795.1:1340721-1341440	+	1451.05	4109.41	2.83202	1.50183	5.64e-08	1.74e-06	2,3,4,5-tetrahydropyridine-2,6-dicarboxylate N-acetyltransferase	http://www.ncbi.nlm.nih.gov/gene/?term=3920688
SAOUHSC_00561	NC_007795.1:569402-569569	-	101561	286809	2.82402	1.49775	0.00821462	0.0317123	hypothetical protein	http://www.ncbi.nlm.nih.gov/gene/?term=3920606
SAOUHSC_00560	NC_007795.1:568932-569201	+	4066.37	11464.7	2.8194	1.49539	2.05e-07	5.14e-06	hypothetical protein	http://www.ncbi.nlm.nih.gov/gene/?term=3920605
SAOUHSC_00317	NC_007795.1:331346-332704	-	1337.23	3749.26	2.80374	1.48736	3.57e-08	1.16e-06	glycerol-3-phosphate transporter	http://www.ncbi.nlm.nih.gov/gene/?term=3919544
SAOUHSC_01833	NC_007795.1:1737925-1739529	+	1281.01	3544.46	2.76693	1.46829	1e-07	2.74e-06	D-3-phosphoglycerate dehydrogenase	http://www.ncbi.nlm.nih.gov/gene/?term=3921783
SAOUHSC_00324	NC_007795.1:337067-337612	+	1177.85	3222.94	2.73629	1.45222	5.37e-07	1.18e-05	50S ribosomal protein L7 serine acetyltransferase	http://www.ncbi.nlm.nih.gov/gene/?term=3919589
SAOUHSC_02454	NC_007795.1:2278565-2279080	-	843.914	2287.05	2.71005	1.43832	0.00033189	0.00262351	galactose-6-phosphate isomerase subunit LacB	http://www.ncbi.nlm.nih.gov/gene/?term=3919017
SAOUHSC_01739	NC_007795.1:1642813-1643688	-	1651.21	4470.56	2.70745	1.43693	6.26e-08	1.89e-06	hypothetical protein	http://www.ncbi.nlm.nih.gov/gene/?term=3921088
SAOUHSC_02822	NC_007795.1:2599922-2601886	+	2824.78	7642.99	2.7057	1.436	2.65e-08	8.7e-07	hypothetical protein	http://www.ncbi.nlm.nih.gov/gene/?term=3921261
SAOUHSC_00198	NC_007795.1:219230-220735	-	1855.53	5014.51	2.70247	1.43428	7.56e-08	2.18e-06	hypothetical protein	http://www.ncbi.nlm.nih.gov/gene/?term=3920354
SAOUHSC_02974	NC_007795.1:2736110-2737984	+	693.822	1873.93	2.70089	1.43343	2.65e-06	4.69e-05	hypothetical protein	http://www.ncbi.nlm.nih.gov/gene/?term=3921458
SAOUHSC_01320	NC_007795.1:1263419-1264699	+	3759.05	10074.6	2.6801	1.42228	3.73e-08	1.19e-06	homoserine dehydrogenase	http://www.ncbi.nlm.nih.gov/gene/?term=3920146
SAOUHSC_00650	NC_007795.1:639816-639908	+	3229.15	8618.33	2.66892	1.41626	0.000767564	0.00502273	hypothetical protein	http://www.ncbi.nlm.nih.gov/gene/?term=3919941
SAOUHSC_01070	NC_007795.1:1036530-1036964	+	657.099	1751.42	2.66539	1.41435	4.99e-06	7.76e-05	hypothetical protein	http://www.ncbi.nlm.nih.gov/gene/?term=3921732
SAOUHSC_01358	NC_007795.1:1299795-1301003	+	3570.45	9487.45	2.65721	1.40991	9.78e-08	2.7e-06	hypothetical protein	http://www.ncbi.nlm.nih.gov/gene/?term=3920063
SAOUHSC_02611	NC_007795.1:2401431-2402690	+	2351.23	6247.49	2.65711	1.40986	7.46e-08	2.18e-06	hypothetical protein	http://www.ncbi.nlm.nih.gov/gene/?term=3921389
SAOUHSC_01319	NC_007795.1:1261846-1263228	-	1510.18	4005.9	2.6526	1.40741	6.3e-05	0.000671559	aspartate kinase	http://www.ncbi.nlm.nih.gov/gene/?term=3920145
SAOUHSC_01878	NC_007795.1:1793764-1794327	+	325.029	859.781	2.64524	1.4034	1.56e-05	0.000202552	hypothetical protein	http://www.ncbi.nlm.nih.gov/gene/?term=3921767
SAOUHSC_01991	NC_007795.1:1894060-1895517	-	1876.09	4938.86	2.63253	1.39645	1.81e-07	4.66e-06	ABC transporter permease	http://www.ncbi.nlm.nih.gov/gene/?term=3921874
SAOUHSC_01064	NC_007795.1:1028810-1032262	+	12011.9	31428.8	2.61648	1.38763	2.77e-07	6.62e-06	pyruvate carboxylase	http://www.ncbi.nlm.nih.gov/gene/?term=3921726
SAOUHSC_01395	NC_007795.1:1338097-1339086	+	1741.63	4511.31	2.59028	1.37311	4.23e-07	9.77e-06	aspartate semialdehyde dehydrogenase	http://www.ncbi.nlm.nih.gov/gene/?term=3920685
SAOUHSC_02873	NC_007795.1:2645181-2647589	+	54641.8	140897	2.57856	1.36657	0.000775506	0.0050608	cation transporter E1-E2 family ATPase	http://www.ncbi.nlm.nih.gov/gene/?term=3921544
SAOUHSC_00711	NC_007795.1:695597-696946	+	2033.46	5192.81	2.55368	1.35258	3.06e-05	0.000368259	hypothetical protein	http://www.ncbi.nlm.nih.gov/gene/?term=3919338
rpsU	NC_007795.1:1587820-1587996	-	4866.22	12406.6	2.54955	1.35024	7.04e-07	1.48e-05	30S ribosomal protein S21	http://www.ncbi.nlm.nih.gov/gene/?term=3920089
SAOUHSC_01789	NC_007795.1:1687891-1688013	-	744.841	1894.12	2.54298	1.34652	2.51e-05	0.000311084	hypothetical protein	http://www.ncbi.nlm.nih.gov/gene/?term=3920431
SAOUHSC_00925	NC_007795.1:896024-897106	+	1459.9	3694.47	2.53063	1.3395	5.16e-07	1.14e-05	hypothetical protein	http://www.ncbi.nlm.nih.gov/gene/?term=3920812
SAOUHSC_00115	NC_007795.1:120176-120862	+	262.076	662.086	2.52632	1.33703	3.87e-05	0.000442905	capsular polysaccharide biosynthesis protein Cap5B	http://www.ncbi.nlm.nih.gov/gene/?term=3919824
SAOUHSC_00951	NC_007795.1:925085-925594	+	10023.4	25266.7	2.52077	1.33386	1.53e-06	2.96e-05	hypothetical protein	http://www.ncbi.nlm.nih.gov/gene/?term=3920662
SAOUHSC_01835	NC_007795.1:1739679-1740809	-	1004.51	2530.6	2.51924	1.33299	5.28e-06	8.15e-05	hypothetical protein	http://www.ncbi.nlm.nih.gov/gene/?term=3921785
SAOUHSC_00195	NC_007795.1:214246-215430	-	2179.33	5477.04	2.51317	1.32951	9.37e-05	0.000921889	acetyl-CoA acetyltransferase	http://www.ncbi.nlm.nih.gov/gene/?term=3920351
SAOUHSC_02324	NC_007795.1:2156888-2157535	+	580.509	1452.76	2.50255	1.3234	1.47e-05	0.000196168	hypothetical protein	http://www.ncbi.nlm.nih.gov/gene/?term=3920949
SAOUHSC_00949	NC_007795.1:922423-923991	+	398.469	996.885	2.50179	1.32296	4.19e-05	0.000471071	hypothetical protein	http://www.ncbi.nlm.nih.gov/gene/?term=3920660
SAOUHSC_02333	NC_007795.1:2162622-2163317	-	232.144	576.338	2.48268	1.3119	0.000732043	0.00486076	transglycosylase SceD	http://www.ncbi.nlm.nih.gov/gene/?term=3920958
SAOUHSC_00281	NC_007795.1:296347-297171	-	654.017	1622.08	2.48017	1.31044	3.92e-05	0.000447067	hypothetical protein	http://www.ncbi.nlm.nih.gov/gene/?term=3918965
SAOUHSC_1342a	NC_007795.1:1284057-1284419	-	1719.37	4260.17	2.47775	1.30903	1.94e-06	3.55e-05	large-conductance mechanosensitive channel	http://www.ncbi.nlm.nih.gov/gene/?term=16830701
SAOUHSC_01741	NC_007795.1:1643685-1644137	-	2248.05	5548.58	2.46818	1.30345	4.61e-07	1.05e-05	D-tyrosyl-tRNA(Tyr) deacylase	http://www.ncbi.nlm.nih.gov/gene/?term=3921089
SAOUHSC_02924	NC_007795.1:2689521-2690858	-	1152.07	2841.47	2.46641	1.30241	4.37e-05	0.000489183	4-aminobutyrate aminotransferase	http://www.ncbi.nlm.nih.gov/gene/?term=3921375
SAOUHSC_01742	NC_007795.1:1644149-1646338	-	4784.25	11797.9	2.46598	1.30216	3.56e-07	8.3e-06	GTP pyrophosphokinase	http://www.ncbi.nlm.nih.gov/gene/?term=3920542
SAOUHSC_00196	NC_007795.1:215460-217721	-	4102.63	10105.7	2.46322	1.30054	3.86e-06	6.25e-05	hypothetical protein	http://www.ncbi.nlm.nih.gov/gene/?term=3920352
SAOUHSC_00923	NC_007795.1:894011-894937	+	556.506	1365.39	2.4535	1.29484	3.41e-05	0.000399481	hypothetical protein	http://www.ncbi.nlm.nih.gov/gene/?term=3920810
SAOUHSC_00156	NC_007795.1:169309-170349	+	582.163	1427.35	2.45181	1.29384	2.79e-05	0.000337024	hypothetical protein	http://www.ncbi.nlm.nih.gov/gene/?term=3919864
SAOUHSC_00581	NC_007795.1:583052-584374	-	6984.42	17092.1	2.44718	1.29112	7.54e-05	0.000773369	hypothetical protein	http://www.ncbi.nlm.nih.gov/gene/?term=3920505
SAOUHSC_01997	NC_007795.1:1907224-1907670	-	15933.7	38987.9	2.44689	1.29095	5.76e-06	8.7e-05	ferric uptake regulator-like protein	http://www.ncbi.nlm.nih.gov/gene/?term=3921877
SAOUHSC_00855	NC_007795.1:825219-826286	+	1106.68	2706.33	2.44546	1.2901	2.46e-05	0.000306772	hypothetical protein	http://www.ncbi.nlm.nih.gov/gene/?term=3918986
SAOUHSC_01635	NC_007795.1:1556067-1556591	-	1199.51	2911.4	2.42715	1.27926	1.43e-05	0.000192359	shikimate kinase	http://www.ncbi.nlm.nih.gov/gene/?term=3919972
SAOUHSC_01826	NC_007795.1:1731824-1731964	+	42.0379	101.763	2.42075	1.27545	0.000417161	0.00316533	hypothetical protein	http://www.ncbi.nlm.nih.gov/gene/?term=3921776
rpmB	NC_007795.1:1142974-1143162	-	25444.5	61582.5	2.42027	1.27517	2.63e-05	0.000319909	50S ribosomal protein L28	http://www.ncbi.nlm.nih.gov/gene/?term=3919324
gcvT	NC_007795.1:1554817-1555908	-	2891.22	6972.3	2.41154	1.26996	5.58e-05	0.000610021	glycine cleavage system aminomethyltransferase T	http://www.ncbi.nlm.nih.gov/gene/?term=3919971
SAOUHSC_00364	NC_007795.1:369729-371252	-	42244.7	101373	2.39965	1.26282	0.000149242	0.00134825	alkyl hydroperoxide reductase subunit F	http://www.ncbi.nlm.nih.gov/gene/?term=3919783
SAOUHSC_02455	NC_007795.1:2279096-2279524	-	706.376	1694.18	2.39841	1.26208	0.00477137	0.0207567	galactose-6-phosphate isomerase subunit LacA	http://www.ncbi.nlm.nih.gov/gene/?term=3919018
fumC	NC_007795.1:1887904-1889289	-	6357.54	15220.4	2.39407	1.25946	1.73e-06	3.29e-05	fumarate hydratase	http://www.ncbi.nlm.nih.gov/gene/?term=3920459
ubiE	NC_007795.1:1443873-1444475	-	949.303	2256.32	2.37682	1.24903	2.39e-05	0.000300017	ubiquinone/menaquinone biosynthesis methyltransferase	http://www.ncbi.nlm.nih.gov/gene/?term=3920242
SAOUHSC_00248	NC_007795.1:267753-268703	+	1701.97	4034.91	2.37074	1.24534	7.77e-06	0.000112131	peptidoglycan hydrolase	http://www.ncbi.nlm.nih.gov/gene/?term=3919268
SAOUHSC_01803	NC_007795.1:1704280-1705641	+	4086.87	9684.28	2.36961	1.24465	1.38e-06	2.7e-05	hypothetical protein	http://www.ncbi.nlm.nih.gov/gene/?term=3919273
SAOUHSC_02113	NC_007795.1:1985147-1986508	-	2799.48	6597.55	2.3567	1.23677	0.0103463	0.0374936	RNA methyltransferase	http://www.ncbi.nlm.nih.gov/gene/?term=3921185
SAOUHSC_02932	NC_007795.1:2697925-2699634	-	1788.53	4204.24	2.35067	1.23307	0.00681267	0.0277949	choline dehydrogenase	http://www.ncbi.nlm.nih.gov/gene/?term=3921639
thrS	NC_007795.1:1685756-1687693	-	32067.2	75273.5	2.34737	1.23104	7e-05	0.000726345	threonyl-tRNA synthetase	http://www.ncbi.nlm.nih.gov/gene/?term=3920430
SAOUHSC_02729	NC_007795.1:2509280-2510689	+	1185.39	2778.83	2.34424	1.22912	1.48e-05	0.000196168	amino acid ABC transporter-like protein	http://www.ncbi.nlm.nih.gov/gene/?term=3921605
SAOUHSC_00854	NC_007795.1:824165-825205	+	2141.85	5015.82	2.34182	1.22763	3.79e-05	0.000435588	hypothetical protein	http://www.ncbi.nlm.nih.gov/gene/?term=3918985
SAOUHSC_02137	NC_007795.1:2009728-2011290	-	2458.26	5719	2.32645	1.21813	4.02e-06	6.47e-05	sodium-dependent transporter	http://www.ncbi.nlm.nih.gov/gene/?term=3921834
SAOUHSC_00197	NC_007795.1:217907-219118	-	3102.27	7164.21	2.30934	1.20748	4.93e-06	7.75e-05	hypothetical protein	http://www.ncbi.nlm.nih.gov/gene/?term=3920353
SAOUHSC_01323	NC_007795.1:1266740-1267543	+	2047.07	4679.1	2.28576	1.19267	6.77e-05	0.000707807	hypothetical protein	http://www.ncbi.nlm.nih.gov/gene/?term=3920149
SAOUHSC_00902	NC_007795.1:867096-867620	+	967.232	2207.31	2.28209	1.19036	5.76e-05	0.000626556	signal peptidase IA	http://www.ncbi.nlm.nih.gov/gene/?term=3921748
SAOUHSC_02818	NC_007795.1:2596034-2597197	-	1460.54	3322.09	2.27457	1.18559	0.0150948	0.0499274	hypothetical protein	http://www.ncbi.nlm.nih.gov/gene/?term=3921257
SAOUHSC_03025	NC_007795.1:2798581-2799219	+	66.1492	150.163	2.27006	1.18273	0.000946087	0.00587105	pyrrolidone-carboxylate peptidase	http://www.ncbi.nlm.nih.gov/gene/?term=3921292
SAOUHSC_01321	NC_007795.1:1264705-1265766	+	7502.57	16968.3	2.26166	1.17738	2.89e-06	4.95e-05	threonine synthase	http://www.ncbi.nlm.nih.gov/gene/?term=3920147
SAOUHSC_00114	NC_007795.1:119492-120160	+	882.678	1991.39	2.25607	1.17381	8.93e-05	0.000888065	capsular polysaccharide biosynthesis protein	http://www.ncbi.nlm.nih.gov/gene/?term=3919823
SAOUHSC_02091	NC_007795.1:1968379-1968909	-	1464.25	3297.77	2.25219	1.17133	3.78e-05	0.000435588	acyl-CoA thioesterase	http://www.ncbi.nlm.nih.gov/gene/?term=3919777
SAOUHSC_00296	NC_007795.1:309722-310582	+	89.4694	201.017	2.24677	1.16785	0.000569656	0.00407819	ROK family protein	http://www.ncbi.nlm.nih.gov/gene/?term=3918977
SAOUHSC_01877	NC_007795.1:1792814-1793767	+	534.005	1196.34	2.24031	1.1637	0.000247467	0.00208658	hypothetical protein	http://www.ncbi.nlm.nih.gov/gene/?term=3921766
SAOUHSC_02823	NC_007795.1:2602404-2603309	+	445.821	995.171	2.23222	1.15848	0.000279959	0.00231642	hypothetical protein	http://www.ncbi.nlm.nih.gov/gene/?term=3921262
SAOUHSC_00880	NC_007795.1:845025-846341	+	462.912	1032.25	2.22992	1.15699	0.000800082	0.00520838	hypothetical protein	http://www.ncbi.nlm.nih.gov/gene/?term=3919227
SAOUHSC_01359	NC_007795.1:1301484-1304006	+	7884.41	17546.3	2.22544	1.15409	2.6e-05	0.000318037	hypothetical protein	http://www.ncbi.nlm.nih.gov/gene/?term=3920064
alaS	NC_007795.1:1625259-1627889	-	4128.37	9176.53	2.2228	1.15238	8.14e-06	0.000116825	alanyl-tRNA synthetase	http://www.ncbi.nlm.nih.gov/gene/?term=3921072
SAOUHSC_00116	NC_007795.1:120865-121629	+	874.154	1942.5	2.22215	1.15196	9.69e-05	0.000946473	capsular polysaccharide biosynthesis protein Cap8C	http://www.ncbi.nlm.nih.gov/gene/?term=3919825
SAOUHSC_01791	NC_007795.1:1688106-1689026	-	3701.48	8208.14	2.21753	1.14895	8.6e-06	0.00012287	primosomal protein DnaI	http://www.ncbi.nlm.nih.gov/gene/?term=3920432
SAOUHSC_00926	NC_007795.1:897096-898037	+	2353.81	5218.78	2.21716	1.14871	0.000140956	0.00128212	oligopeptide ABC transporter ATP-binding protein	http://www.ncbi.nlm.nih.gov/gene/?term=3920813
SAOUHSC_02869	NC_007795.1:2642178-2643722	-	12692.9	28057.6	2.2105	1.14437	1.98e-05	0.000254599	1-pyrroline-5-carboxylate dehydrogenase	http://www.ncbi.nlm.nih.gov/gene/?term=3921541
SAOUHSC_01144	NC_007795.1:1093492-1093893	+	3684.2	8142.66	2.21016	1.14415	7.65e-06	0.000110997	cell division protein	http://www.ncbi.nlm.nih.gov/gene/?term=3920704
SAOUHSC_00584	NC_007795.1:585426-586835	+	885.61	1946.15	2.19752	1.13588	0.000189199	0.00165845	hypothetical protein	http://www.ncbi.nlm.nih.gov/gene/?term=3920508
SAOUHSC_00901	NC_007795.1:866516-867091	+	1258.3	2753.57	2.18833	1.12983	0.000700589	0.00472275	hypothetical protein	http://www.ncbi.nlm.nih.gov/gene/?term=3921747
SAOUHSC_01633	NC_007795.1:1553451-1554797	-	11951.1	25879.6	2.16546	1.11467	0.00664435	0.0272757	glycine dehydrogenase subunit 1	http://www.ncbi.nlm.nih.gov/gene/?term=3919970
SAOUHSC_01632	NC_007795.1:1551986-1553458	-	19671.9	42566.5	2.16383	1.11358	0.00489868	0.0211904	glycine dehydrogenase subunit 2	http://www.ncbi.nlm.nih.gov/gene/?term=3919969
nrdR	NC_007795.1:1690427-1690897	-	1635.2	3535.2	2.16194	1.11233	7.12e-05	0.000735423	transcriptional regulator NrdR	http://www.ncbi.nlm.nih.gov/gene/?term=3920434
SAOUHSC_02332	NC_007795.1:2162336-2162467	-	56.1326	121.271	2.16045	1.11133	0.00241105	0.0125073	hypothetical protein	http://www.ncbi.nlm.nih.gov/gene/?term=3920957
SAOUHSC_01831	NC_007795.1:1736218-1736664	+	703.097	1516.34	2.15666	1.1088	0.00042547	0.00320127	hypothetical protein	http://www.ncbi.nlm.nih.gov/gene/?term=3921781
SAOUHSC_01483	NC_007795.1:1440410-1441576	-	417.85	900.323	2.15465	1.10746	0.000568614	0.00407819	chorismate synthase	http://www.ncbi.nlm.nih.gov/gene/?term=3920238
SAOUHSC_00927	NC_007795.1:898056-899711	+	8743.02	18772.1	2.14709	1.10239	0.000283185	0.00233008	oligopeptide ABC transporter substrate-binding protein	http://www.ncbi.nlm.nih.gov/gene/?term=3920756
SAOUHSC_00365	NC_007795.1:371268-371837	-	19451.1	41612.9	2.13936	1.09718	0.000259833	0.00217702	alkyl hydroperoxide reductase subunit C	http://www.ncbi.nlm.nih.gov/gene/?term=3919784
SAOUHSC_02686	NC_007795.1:2472607-2473143	-	129.459	276.909	2.13897	1.09692	0.000924708	0.00577616	hypothetical protein	http://www.ncbi.nlm.nih.gov/gene/?term=3919705
SAOUHSC_02875	NC_007795.1:2648165-2649163	-	1773.36	3789.94	2.13715	1.09569	8.76e-05	0.000878645	D-lactate dehydrogenase	http://www.ncbi.nlm.nih.gov/gene/?term=3921546
SAOUHSC_00643	NC_007795.1:631791-632894	+	1440.8	3076.88	2.13553	1.0946	0.00010006	0.000969922	teichoic acid biosynthesis protein TagB	http://www.ncbi.nlm.nih.gov/gene/?term=3920051
SAOUHSC_02778	NC_007795.1:2554408-2555103	-	872.946	1863.91	2.1352	1.09437	0.000320993	0.00254495	hypothetical protein	http://www.ncbi.nlm.nih.gov/gene/?term=3921433
SAOUHSC_02933	NC_007795.1:2699895-2701385	-	6042.87	12855.9	2.12746	1.08913	0.00082257	0.00525965	betaine aldehyde dehydrogenase	http://www.ncbi.nlm.nih.gov/gene/?term=3921640
SAOUHSC_01437	NC_007795.1:1372522-1373646	-	1889.5	4019.03	2.12703	1.08884	5.87e-05	0.000634194	hypothetical protein	http://www.ncbi.nlm.nih.gov/gene/?term=3920218
mraW	NC_007795.1:1092564-1093478	+	13161.2	27979.6	2.12592	1.08808	5.85e-05	0.000634129	16S rRNA (cytosine(1402)-N(4))-methyltransferase	http://www.ncbi.nlm.nih.gov/gene/?term=3920703
SAOUHSC_01060	NC_007795.1:1025649-1025816	-	316.41	672.079	2.12408	1.08684	0.00117015	0.00698407	hypothetical protein	http://www.ncbi.nlm.nih.gov/gene/?term=3921722
SAOUHSC_00009	NC_007795.1:12786-14072	+	15647.4	33187.8	2.12098	1.08473	5.29e-05	0.000583064	seryl-tRNA synthetase	http://www.ncbi.nlm.nih.gov/gene/?term=3919182
SAOUHSC_00953	NC_007795.1:926875-928050	-	3599.25	7633.32	2.12081	1.08462	3.3e-05	0.000392709	diacylglycerol glucosyltransferase	http://www.ncbi.nlm.nih.gov/gene/?term=3920664
SAOUHSC_01306	NC_007795.1:1251668-1251859	+	19.9034	42.0355	2.11198	1.0786	0.0138064	0.0464985	hypothetical protein	http://www.ncbi.nlm.nih.gov/gene/?term=3920133
SAOUHSC_02325	NC_007795.1:2157595-2157702	-	92.4421	195.19	2.11148	1.07826	0.0011064	0.00670911	hypothetical protein	http://www.ncbi.nlm.nih.gov/gene/?term=3920950
SAOUHSC_00792	NC_007795.1:773243-774145	-	2664.13	5605.44	2.10404	1.07316	0.000299957	0.00242892	hypothetical protein	http://www.ncbi.nlm.nih.gov/gene/?term=3919355
SAOUHSC_01597	NC_007795.1:1521425-1522210	+	2063.79	4336.47	2.10121	1.07122	0.000101425	0.000979585	pyrroline-5-carboxylate reductase	http://www.ncbi.nlm.nih.gov/gene/?term=3920013
SAOUHSC_02843	NC_007795.1:2617620-2618555	+	402.946	845.316	2.09784	1.0689	0.000807376	0.00524301	hypothetical protein	http://www.ncbi.nlm.nih.gov/gene/?term=3921281
SAOUHSC_00903	NC_007795.1:867744-868211	+	1353.87	2829.61	2.09001	1.06351	0.000180925	0.00159118	signal peptidase IB	http://www.ncbi.nlm.nih.gov/gene/?term=3921749
SAOUHSC_02597	NC_007795.1:2386753-2388357	-	844.628	1763.98	2.08847	1.06245	0.000402538	0.00309	PTS system transporter	http://www.ncbi.nlm.nih.gov/gene/?term=3921593
SAOUHSC_02868	NC_007795.1:2641899-2642066	-	57.4752	119.586	2.08065	1.05703	0.0031219	0.0150486	hypothetical protein	http://www.ncbi.nlm.nih.gov/gene/?term=3921540
SAOUHSC_01357	NC_007795.1:1299635-1299802	+	310.99	646.689	2.07945	1.0562	0.00137281	0.0079265	hypothetical protein	http://www.ncbi.nlm.nih.gov/gene/?term=3920062
SAOUHSC_01005	NC_007795.1:977138-977455	-	7390.91	15345.2	2.07623	1.05397	0.00134585	0.00778777	hypothetical protein	http://www.ncbi.nlm.nih.gov/gene/?term=3920404
SAOUHSC_01599	NC_007795.1:1523548-1525032	+	12171.8	25262.3	2.07548	1.05345	0.000130177	0.00119637	glucose-6-phosphate 1-dehydrogenase	http://www.ncbi.nlm.nih.gov/gene/?term=3920015
SAOUHSC_02731	NC_007795.1:2510827-2512905	+	1258.82	2601.31	2.06646	1.04716	0.000225904	0.00194175	hypothetical protein	http://www.ncbi.nlm.nih.gov/gene/?term=3921606
SAOUHSC_00370	NC_007795.1:376604-377266	-	1899.84	3918.91	2.06276	1.04458	0.000130735	0.00119735	hypothetical protein	http://www.ncbi.nlm.nih.gov/gene/?term=3919789
SAOUHSC_02457	NC_007795.1:2280889-2281629	+	876.392	1806.86	2.0617	1.04383	0.00100147	0.00615717	NAD-dependent deacetylase	http://www.ncbi.nlm.nih.gov/gene/?term=3919020
SAOUHSC_00656	NC_007795.1:645295-645879	+	1964.43	4035.04	2.05405	1.03847	0.000156197	0.00140631	hypothetical protein	http://www.ncbi.nlm.nih.gov/gene/?term=3919947
SAOUHSC_01394	NC_007795.1:1336828-1338033	+	1014.56	2079.46	2.04963	1.03536	0.0139767	0.0469308	aspartate kinase	http://www.ncbi.nlm.nih.gov/gene/?term=3920684
SAOUHSC_00671	NC_007795.1:659532-660329	-	23926.2	49038.7	2.04958	1.03533	0.000194295	0.00169196	secretory antigen SsaA-like protein	http://www.ncbi.nlm.nih.gov/gene/?term=3919434
SAOUHSC_00881	NC_007795.1:846360-846734	+	391.956	802.783	2.04815	1.03432	0.00118242	0.00704151	hypothetical protein	http://www.ncbi.nlm.nih.gov/gene/?term=3919228
SAOUHSC_02817	NC_007795.1:2595946-2596044	-	155.649	317.104	2.0373	1.02666	0.00889517	0.033464	hypothetical protein	http://www.ncbi.nlm.nih.gov/gene/?term=3921256
SAOUHSC_02150	NC_007795.1:2022519-2023082	+	10727.4	21831.1	2.03508	1.02508	0.000307877	0.00247046	hypothetical protein	http://www.ncbi.nlm.nih.gov/gene/?term=3921847
SAOUHSC_01218	NC_007795.1:1168074-1168982	+	18924.8	38476.6	2.03313	1.0237	0.000289685	0.0023674	succinyl-CoA synthetase subunit alpha	http://www.ncbi.nlm.nih.gov/gene/?term=3919483
SAOUHSC_01502	NC_007795.1:1455301-1456680	-	1064.77	2163.28	2.03168	1.02267	0.000421441	0.00317996	ATP-dependent DNA helicase RecQ	http://www.ncbi.nlm.nih.gov/gene/?term=3919045
SAOUHSC_01150	NC_007795.1:1101602-1102774	+	17277.8	35072.1	2.02989	1.0214	0.000232247	0.00197076	cell division protein FtsZ	http://www.ncbi.nlm.nih.gov/gene/?term=3920710
SAOUHSC_02409	NC_007795.1:2236150-2237058	-	2211.38	4479.75	2.02577	1.01847	0.000125979	0.00116181	arginase	http://www.ncbi.nlm.nih.gov/gene/?term=3919623
SAOUHSC_01354	NC_007795.1:1296849-1298309	+	2166.17	4387.78	2.02559	1.01834	0.000103759	0.000998496	sodium:alanine symporter family protein	http://www.ncbi.nlm.nih.gov/gene/?term=3920060
SAOUHSC_01590	NC_007795.1:1516412-1516918	+	127.917	259.094	2.02549	1.01827	0.00236404	0.0122874	hypothetical protein	http://www.ncbi.nlm.nih.gov/gene/?term=3920006
SAOUHSC_02723	NC_007795.1:2503505-2504647	+	5856.1	11858.5	2.02499	1.01791	0.00605151	0.0252321	glycerate kinase	http://www.ncbi.nlm.nih.gov/gene/?term=3921599
SAOUHSC_00738	NC_007795.1:722748-724253	-	3289.75	6638.96	2.01807	1.01298	0.000105693	0.00100979	hypothetical protein	http://www.ncbi.nlm.nih.gov/gene/?term=3920983
SAOUHSC_01792	NC_007795.1:1689026-1690426	-	4854.74	9760.87	2.01059	1.00762	0.000108308	0.00102738	hypothetical protein	http://www.ncbi.nlm.nih.gov/gene/?term=3920433
SAOUHSC_02515	NC_007795.1:2318496-2318885	+	1865.89	3737.77	2.00322	1.00232	0.00109749	0.00667032	hypothetical protein	http://www.ncbi.nlm.nih.gov/gene/?term=3920889
SAOUHSC_02724	NC_007795.1:2504707-2505366	+	13010.1	26030.5	2.00078	1.00057	0.000294916	0.0023954	hypothetical protein	http://www.ncbi.nlm.nih.gov/gene/?term=3921600
