# Supplementary material for: Transcriptomics Study on Staphylococcus aureus Biofilm Under Low Concentration of Ampicillin
Source: Front Microbiol. 2018 Oct 30;9:2413. doi: 10.3389/fmicb.2018.02413 (PMC6218852; doi:10.3389/fmicb.2018.02413)
Supplement: Table S3 — GO enrichment analysis (Biological Process) of differentially expressed genes in ampicillin-induced (A1, A2, and A3) group compared to control (C1, C2, and C3). [file Data_Sheet_2.XLSX]

## Sheet: GO-Biological_Process
Table S3-1 GO enrichment analysis (Biological Process) of differentally expressed genes in ampicillin-induced (A1, A2, and A3) group compared to control (C1, C2, and C3) group
GOBPID	Term	Sample number	Background number	Pvalue	GeneNames
GO:0006412	translation	3	53	0.00356468	rpmB;rpsF;rpsU
GO:0006355	regulation of transcription, DNA-templated	15	119	0.0100574	nsaR;SAOUHSC_00070;SAOUHSC_00234;SAOUHSC_00313;SAOUHSC_00314;SAOUHSC_00439;SAOUHSC_00502;SAOUHSC_00789;SAOUHSC_00913;SAOUHSC_01997;SAOUHSC_02051;SAOUHSC_02659;SAOUHSC_02964;SAOUHSC_02970;SAOUHSC_02974
GO:0009088	threonine biosynthetic process	6	6	0.0177619	SAOUHSC_01319;SAOUHSC_01320;SAOUHSC_01321;SAOUHSC_01322;SAOUHSC_01394;SAOUHSC_01395
GO:0051301	cell division	1	29	0.0193223	SAOUHSC_00792
GO:0034219	carbohydrate transmembrane transport	15	29	0.021147	SAOUHSC_00215;SAOUHSC_00235;SAOUHSC_00311;SAOUHSC_00312;SAOUHSC_00313;SAOUHSC_00437;SAOUHSC_00708;SAOUHSC_02400;SAOUHSC_02450;SAOUHSC_02451;SAOUHSC_02597;SAOUHSC_02661;SAOUHSC_02662;SAOUHSC_02974;SAOUHSC_02975
GO:0005975	carbohydrate metabolic process	1	27	0.0293728	SAOUHSC_00236
GO:0000160	phosphorelay signal transduction system	2	34	0.0326989	nsaR;nsaS
GO:0009401	phosphoenolpyruvate-dependent sugar phosphotransferase system	15	31	0.0375201	SAOUHSC_00215;SAOUHSC_00235;SAOUHSC_00311;SAOUHSC_00313;SAOUHSC_00437;SAOUHSC_00708;SAOUHSC_02400;SAOUHSC_02450;SAOUHSC_02451;SAOUHSC_02597;SAOUHSC_02661;SAOUHSC_02662;SAOUHSC_02974;SAOUHSC_02975;ulaA
GO:0009089	lysine biosynthetic process via diaminopimelate	6	8	0.0404876	SAOUHSC_01319;SAOUHSC_01394;SAOUHSC_01395;SAOUHSC_01396;SAOUHSC_01397;SAOUHSC_01398
GO:1990169	stress response to copper ion	4	4	0.0531952	SAOUHSC_00502;SAOUHSC_00503;SAOUHSC_00504;SAOUHSC_00505
GO:1990170	stress response to cadmium ion	4	4	0.0531952	SAOUHSC_00502;SAOUHSC_00503;SAOUHSC_00504;SAOUHSC_00505
GO:0009231	riboflavin biosynthetic process	4	5	0.0812347	ribH;SAOUHSC_01887;SAOUHSC_01888;SAOUHSC_01889
GO:0019877	diaminopimelate biosynthetic process	4	5	0.0812347	SAOUHSC_01395;SAOUHSC_01396;SAOUHSC_01397;SAOUHSC_01398
GO:0006323	DNA packaging	3	3	0.0948556	SAOUHSC_02049;SAOUHSC_02050;SAOUHSC_02250
GO:0051715	cytolysis in other organism	3	3	0.0948556	SAOUHSC_02019;SAOUHSC_02241;SAOUHSC_02243
GO:0042128	nitrate assimilation	3	3	0.0948556	SAOUHSC_02671;SAOUHSC_02683;SAOUHSC_02684
GO:0043419	urea catabolic process	3	3	0.0948556	ureA;ureB;ureC
GO:0008152	metabolic process	64	323	0.0974137	SAOUHSC_00076;SAOUHSC_00088;SAOUHSC_00091;SAOUHSC_00104;SAOUHSC_00106;SAOUHSC_00125;SAOUHSC_00126;SAOUHSC_00136;SAOUHSC_00137;SAOUHSC_00156;SAOUHSC_00195;SAOUHSC_00215;SAOUHSC_00311;SAOUHSC_00312;SAOUHSC_00324;SAOUHSC_00333;SAOUHSC_00422;SAOUHSC_00545;SAOUHSC_00643;SAOUHSC_00671;SAOUHSC_00708;SAOUHSC_00748;SAOUHSC_00765;SAOUHSC_00792;SAOUHSC_00881;SAOUHSC_00911;SAOUHSC_00925;SAOUHSC_00926;SAOUHSC…
GO:0009252	peptidoglycan biosynthetic process	1	20	0.0998027	SAOUHSC_01220
GO:0009405	pathogenesis	29	84	0.115395	SAOUHSC_00069;SAOUHSC_00070;SAOUHSC_00114;SAOUHSC_00248;SAOUHSC_00258;SAOUHSC_00261;SAOUHSC_00384;SAOUHSC_00386;SAOUHSC_00389;SAOUHSC_00390;SAOUHSC_00391;SAOUHSC_00392;SAOUHSC_00393;SAOUHSC_00394;SAOUHSC_00395;SAOUHSC_00399;SAOUHSC_00505;SAOUHSC_01127;SAOUHSC_01359;SAOUHSC_01437;SAOUHSC_01954;SAOUHSC_01955;SAOUHSC_02167;SAOUHSC_02171;SAOUHSC_02241;SAOUHSC_02243;SAOUHSC_02862;SAOUHSC_02990;tpiA
GO:0006807	nitrogen compound metabolic process	3	4	0.142448	SAOUHSC_02563;SAOUHSC_02564;SAOUHSC_02565
GO:0019464	glycine decarboxylation via glycine cleavage system	3	4	0.142448	gcvT;SAOUHSC_01632;SAOUHSC_01633
GO:0023014	signal transduction by protein phosphorylation	1	18	0.149226	nsaS
GO:0042126	nitrate metabolic process	2	2	0.17591	SAOUHSC_02680;SAOUHSC_02681
GO:0010133	proline catabolic process to glutamate	2	2	0.17591	SAOUHSC_01884;SAOUHSC_02869
GO:0019388	galactose catabolic process	2	2	0.17591	SAOUHSC_02454;SAOUHSC_02455
GO:0019547	arginine catabolic process to ornithine	2	2	0.17591	SAOUHSC_02968;SAOUHSC_02969
GO:0019546	arginine deiminase pathway	2	2	0.17591	SAOUHSC_01128;SAOUHSC_02968
GO:0009408	response to heat	2	2	0.17591	SAOUHSC_00912;SAOUHSC_01682
GO:0019285	glycine betaine biosynthetic process from choline	2	2	0.17591	SAOUHSC_02932;SAOUHSC_02933
GO:0015755	fructose transport	2	2	0.17591	SAOUHSC_00708;SAOUHSC_02975
GO:0006627	protein processing involved in protein targeting to mitochondrion	2	2	0.17591	SAOUHSC_00902;SAOUHSC_00903
GO:0032328	alanine transport	2	2	0.17591	SAOUHSC_00949;SAOUHSC_01354
GO:0071555	cell wall organization	3	29	0.180079	SAOUHSC_00248;SAOUHSC_01219;SAOUHSC_01739
GO:0090305	nucleic acid phosphodiester bond hydrolysis	5	40	0.185048	SAOUHSC_00181;SAOUHSC_00458;SAOUHSC_00789;SAOUHSC_00818;SAOUHSC_01341
GO:0006525	arginine metabolic process	3	5	0.196	SAOUHSC_01129;SAOUHSC_02409;SAOUHSC_02965
GO:0006457	protein folding	5	11	0.221536	dnaK;groES;SAOUHSC_01682;SAOUHSC_01684;ureE
GO:0018106	peptidyl-histidine phosphorylation	1	17	0.228456	nsaS
GO:0045150	acetoin catabolic process	2	3	0.256262	SAOUHSC_01847;SAOUHSC_01849
GO:0006779	porphyrin-containing compound biosynthetic process	2	3	0.256262	SAOUHSC_01686;SAOUHSC_02682
GO:0006094	gluconeogenesis	4	8	0.26837	SAOUHSC_01064;SAOUHSC_02822;SAOUHSC_02840;tpiA
GO:0006508	proteolysis	12	70	0.32242	SAOUHSC_00200;SAOUHSC_00248;SAOUHSC_00505;SAOUHSC_00619;SAOUHSC_01912;SAOUHSC_01935;SAOUHSC_01938;SAOUHSC_01941;SAOUHSC_01942;SAOUHSC_02611;SAOUHSC_02862;SAOUHSC_03025
GO:0006535	cysteine biosynthetic process from serine	2	4	0.336965	SAOUHSC_00075;SAOUHSC_00421
GO:0009102	biotin biosynthetic process	2	4	0.336965	SAOUHSC_02715;SAOUHSC_02716
GO:0006479	protein methylation	1	1	0.355056	prmA
GO:0006435	threonyl-tRNA aminoacylation	1	1	0.355056	thrS
GO:0060003	copper ion export	1	1	0.355056	SAOUHSC_02873
GO:0006527	arginine catabolic process	1	1	0.355056	SAOUHSC_02967
GO:0006476	protein deacetylation	1	1	0.355056	SAOUHSC_02457
GO:0015976	carbon utilization	1	1	0.355056	SAOUHSC_00113
GO:0055072	iron ion homeostasis	1	1	0.355056	SAOUHSC_02864
GO:0042450	arginine biosynthetic process via ornithine	1	1	0.355056	SAOUHSC_00898
GO:0019627	urea metabolic process	1	1	0.355056	ureE
GO:0006591	ornithine metabolic process	1	1	0.355056	SAOUHSC_01128
GO:0071266	'de novo' L-methionine biosynthetic process	1	1	0.355056	SAOUHSC_01395
GO:0000302	response to reactive oxygen species	1	1	0.355056	SAOUHSC_00364
GO:0016260	selenocysteine biosynthetic process	1	1	0.355056	SAOUHSC_00009
GO:0006564	L-serine biosynthetic process	1	1	0.355056	SAOUHSC_01833
GO:0015797	mannitol transport	1	1	0.355056	SAOUHSC_02400
GO:0051131	chaperone-mediated protein complex assembly	1	1	0.355056	SAOUHSC_02679
GO:0050790	regulation of catalytic activity	1	1	0.355056	SAOUHSC_01684
GO:0015771	trehalose transport	1	1	0.355056	SAOUHSC_00437
GO:0042262	DNA protection	1	1	0.355056	SAOUHSC_02073
GO:0006106	fumarate metabolic process	1	1	0.355056	fumC
GO:0006434	seryl-tRNA aminoacylation	1	1	0.355056	SAOUHSC_00009
GO:0006631	fatty acid metabolic process	1	1	0.355056	SAOUHSC_00061
GO:0006635	fatty acid beta-oxidation	1	1	0.355056	SAOUHSC_00196
GO:1903826	arginine transmembrane transport	1	1	0.355056	SAOUHSC_02967
GO:0045227	capsule polysaccharide biosynthetic process	1	1	0.355056	SAOUHSC_03000
GO:1903874	ferrous iron transmembrane transport	1	1	0.355056	SAOUHSC_02864
GO:0009247	glycolipid biosynthetic process	1	1	0.355056	SAOUHSC_00953
GO:0035524	proline transmembrane transport	1	1	0.355056	SAOUHSC_02119
GO:0019752	carboxylic acid metabolic process	1	1	0.355056	SAOUHSC_00914
GO:0016485	protein processing	1	1	0.355056	SAOUHSC_00912
GO:0042891	antibiotic transport	1	1	0.355056	SAOUHSC_01358
GO:0051258	protein polymerization	1	1	0.355056	SAOUHSC_01150
GO:0000050	urea cycle	1	1	0.355056	SAOUHSC_02409
GO:0005993	trehalose catabolic process	1	1	0.355056	SAOUHSC_00438
GO:0006007	glucose catabolic process	1	1	0.355056	SAOUHSC_00798
GO:0031647	regulation of protein stability	1	1	0.355056	SAOUHSC_02983
GO:0018101	protein citrullination	1	1	0.355056	SAOUHSC_02969
GO:0043937	regulation of sporulation	1	1	0.355056	SAOUHSC_00789
GO:0006090	pyruvate metabolic process	1	1	0.355056	SAOUHSC_01064
GO:0046952	ketone body catabolic process	1	1	0.355056	SAOUHSC_00199
GO:0006481	C-terminal protein methylation	1	1	0.355056	SAOUHSC_00182
GO:0031639	plasminogen activation	1	1	0.355056	SAOUHSC_02171
GO:0018307	enzyme active site formation	1	1	0.355056	ureE
GO:0006857	oligopeptide transport	1	1	0.355056	SAOUHSC_00738
GO:0006461	protein complex assembly	1	1	0.355056	ureE
GO:0006437	tyrosyl-tRNA aminoacylation	1	1	0.355056	SAOUHSC_01839
GO:0097056	selenocysteinyl-tRNA(Sec) biosynthetic process	1	1	0.355056	SAOUHSC_00009
GO:0006066	alcohol metabolic process	1	1	0.355056	SAOUHSC_00113
GO:0006419	alanyl-tRNA aminoacylation	1	1	0.355056	alaS
GO:0006006	glucose metabolic process	3	6	0.39193	SAOUHSC_00188;SAOUHSC_00795;SAOUHSC_01599
GO:0016311	dephosphorylation	2	17	0.399783	SAOUHSC_02822;SAOUHSC_02958
GO:0046677	response to antibiotic	3	23	0.455429	SAOUHSC_01359;SAOUHSC_01448;SAOUHSC_02609
GO:0009432	SOS response	1	11	0.479995	SAOUHSC_01341
GO:1902358	sulfate transmembrane transport	1	2	0.482127	SAOUHSC_02546
GO:0045151	acetoin biosynthetic process	1	2	0.482127	SAOUHSC_02467
GO:0001676	long-chain fatty acid metabolic process	1	2	0.482127	SAOUHSC_00198
GO:0016052	carbohydrate catabolic process	1	2	0.482127	SAOUHSC_00100
GO:0042853	L-alanine catabolic process	1	2	0.482127	SAOUHSC_01452
GO:0046080	dUTP metabolic process	1	2	0.482127	SAOUHSC_01552
GO:0045226	extracellular polysaccharide biosynthetic process	1	2	0.482127	SAOUHSC_00115
GO:0015794	glycerol-3-phosphate transport	1	2	0.482127	SAOUHSC_00317
GO:0031564	transcription antitermination	1	2	0.482127	nusA
GO:0030261	chromosome condensation	1	2	0.482127	SAOUHSC_01490
GO:0046386	deoxyribose phosphate catabolic process	1	2	0.482127	SAOUHSC_00100
GO:0042278	purine nucleoside metabolic process	1	2	0.482127	SAOUHSC_00097
GO:0051259	protein oligomerization	1	2	0.482127	SAOUHSC_02970
GO:0019478	D-amino acid catabolic process	1	2	0.482127	SAOUHSC_01741
GO:0031388	organic acid phosphorylation	1	2	0.482127	SAOUHSC_02723
GO:0070475	rRNA base methylation	1	2	0.482127	mraW
GO:0018108	peptidyl-tyrosine phosphorylation	1	2	0.482127	SAOUHSC_00115
GO:0006859	extracellular carbohydrate transport	1	2	0.482127	SAOUHSC_00114
GO:0042026	protein refolding	1	2	0.482127	groEL
GO:0051156	glucose 6-phosphate metabolic process	1	2	0.482127	SAOUHSC_00296
GO:0016310	phosphorylation	20	68	0.495013	SAOUHSC_00235;SAOUHSC_00296;SAOUHSC_00437;SAOUHSC_00656;SAOUHSC_01129;SAOUHSC_01319;SAOUHSC_01322;SAOUHSC_01394;SAOUHSC_01635;SAOUHSC_01742;SAOUHSC_01835;SAOUHSC_02171;SAOUHSC_02400;SAOUHSC_02450;SAOUHSC_02452;SAOUHSC_02453;SAOUHSC_02597;SAOUHSC_02661;SAOUHSC_02662;SAOUHSC_02965
GO:0006526	arginine biosynthetic process	4	10	0.495932	SAOUHSC_00899;SAOUHSC_01128;SAOUHSC_02968;SAOUHSC_02970
GO:0032259	methylation	8	26	0.520581	gcvT;SAOUHSC_00237;SAOUHSC_00457;SAOUHSC_01878;SAOUHSC_02476;SAOUHSC_02682;SAOUHSC_02769;ubiE
GO:0071897	DNA biosynthetic process	2	16	0.552855	holA;SAOUHSC_01363
GO:0055114	oxidation-reduction process	46	207	0.561755	SAOUHSC_00113;SAOUHSC_00128;SAOUHSC_00142;SAOUHSC_00173;SAOUHSC_00179;SAOUHSC_00180;SAOUHSC_00188;SAOUHSC_00197;SAOUHSC_00364;SAOUHSC_00365;SAOUHSC_00581;SAOUHSC_00711;SAOUHSC_00795;SAOUHSC_00855;SAOUHSC_01320;SAOUHSC_01395;SAOUHSC_01397;SAOUHSC_01452;SAOUHSC_01597;SAOUHSC_01599;SAOUHSC_01632;SAOUHSC_01633;SAOUHSC_01686;SAOUHSC_01832;SAOUHSC_01833;SAOUHSC_01847;SAOUHSC_01849;SAOUHSC_01884;SAOUHSC…
GO:0015689	molybdate ion transport	1	3	0.584199	SAOUHSC_02546
GO:0001510	RNA methylation	1	3	0.584199	SAOUHSC_02113
GO:0055129	L-proline biosynthetic process	1	3	0.584199	SAOUHSC_01597
GO:0012501	programmed cell death	1	3	0.584199	SAOUHSC_02851
GO:0042274	ribosomal small subunit biogenesis	1	3	0.584199	SAOUHSC_01242
GO:0009246	enterobacterial common antigen biosynthetic process	1	3	0.584199	SAOUHSC_00953
GO:0009253	peptidoglycan catabolic process	2	5	0.629867	SAOUHSC_01739;SAOUHSC_02019
GO:0035335	peptidyl-tyrosine dephosphorylation	2	5	0.629867	SAOUHSC_00116;SAOUHSC_02998
GO:0009103	lipopolysaccharide biosynthetic process	2	5	0.629867	SAOUHSC_00114;SAOUHSC_03000
GO:0006281	DNA repair	4	24	0.634158	SAOUHSC_00349;SAOUHSC_01341;SAOUHSC_01363;SAOUHSC_01693
GO:0006260	DNA replication	4	24	0.634158	holA;SAOUHSC_00349;SAOUHSC_01341;SAOUHSC_01682
GO:0030001	metal ion transport	2	6	0.660333	SAOUHSC_02660;SAOUHSC_02874
GO:0006098	pentose-phosphate shunt	2	6	0.660333	SAOUHSC_01599;tpiA
GO:0044179	hemolysis in other organism	2	6	0.660333	SAOUHSC_01954;SAOUHSC_01955
GO:0009423	chorismate biosynthetic process	2	6	0.660333	SAOUHSC_01483;SAOUHSC_01635
GO:0055085	transmembrane transport	14	68	0.672031	SAOUHSC_00078;SAOUHSC_00105;SAOUHSC_00317;SAOUHSC_00927;SAOUHSC_01448;SAOUHSC_02137;SAOUHSC_02629;SAOUHSC_02660;SAOUHSC_02671;SAOUHSC_02718;SAOUHSC_02719;SAOUHSC_02815;SAOUHSC_02818;SAOUHSC_1342a
GO:0009073	aromatic amino acid family biosynthetic process	2	7	0.693189	SAOUHSC_01483;SAOUHSC_01635
GO:0009097	isoleucine biosynthetic process	2	7	0.693189	SAOUHSC_01320;SAOUHSC_01395
GO:0009058	biosynthetic process	1	9	0.697534	SAOUHSC_00989
GO:0006633	fatty acid biosynthetic process	1	10	0.703098	SAOUHSC_00920
GO:1902600	hydrogen ion transmembrane transport	1	10	0.703098	SAOUHSC_02731
GO:0015074	DNA integration	1	10	0.703098	SAOUHSC_02239
GO:0000105	histidine biosynthetic process	3	9	0.713884	hisZ;SAOUHSC_03008;SAOUHSC_03009
GO:0015031	protein transport	3	9	0.713884	SAOUHSC_02986;SAOUHSC_02987;SAOUHSC_02988
GO:0015992	proton transport	3	10	0.728481	SAOUHSC_00114;SAOUHSC_00708;SAOUHSC_02975
GO:0006979	response to oxidative stress	3	11	0.74566	SAOUHSC_00229;SAOUHSC_00365;SAOUHSC_01831
GO:0006814	sodium ion transport	4	13	0.758317	SAOUHSC_00949;SAOUHSC_01354;SAOUHSC_02119;SAOUHSC_02137
GO:0003333	amino acid transmembrane transport	4	13	0.758317	SAOUHSC_01803;SAOUHSC_01990;SAOUHSC_02729;SAOUHSC_02923
GO:0006310	DNA recombination	4	22	0.804317	SAOUHSC_00349;SAOUHSC_01341;SAOUHSC_01502;SAOUHSC_02239
GO:0006810	transport	11	47	1	SAOUHSC_00281;SAOUHSC_00747;SAOUHSC_00923;SAOUHSC_00924;SAOUHSC_01991;SAOUHSC_02427;SAOUHSC_02428;SAOUHSC_02444;SAOUHSC_02641;SAOUHSC_02741;SAOUHSC_02765
GO:0006096	glycolytic process	4	20	1	pgk;SAOUHSC_00795;SAOUHSC_00798;tpiA
GO:0045454	cell redox homeostasis	2	12	1	SAOUHSC_00364;SAOUHSC_00581
GO:0015833	peptide transport	2	9	1	SAOUHSC_00925;SAOUHSC_00926
GO:0045892	negative regulation of transcription, DNA-templated	2	9	1	nrdR;SAOUHSC_01685
GO:0006099	tricarboxylic acid cycle	2	11	1	fumC;SAOUHSC_01218
GO:0030420	establishment of competence for transformation	1	5	1	SAOUHSC_00961
GO:0044718	siderophore transmembrane transport	1	5	1	SAOUHSC_00077
GO:0006071	glycerol metabolic process	1	4	1	SAOUHSC_00656
GO:0000917	barrier septum assembly	1	6	1	SAOUHSC_01150
GO:0019835	cytolysis	1	6	1	SAOUHSC_02851
GO:0006629	lipid metabolic process	1	5	1	SAOUHSC_01359
GO:0006811	ion transport	1	6	1	SAOUHSC_1342a
GO:0006817	phosphate ion transport	1	4	1	SAOUHSC_01389
GO:0009264	deoxyribonucleotide catabolic process	1	4	1	SAOUHSC_00100
GO:0009086	methionine biosynthetic process	1	4	1	SAOUHSC_01320
GO:0071805	potassium ion transmembrane transport	1	4	1	SAOUHSC_02312
GO:0046835	carbohydrate phosphorylation	1	6	1	SAOUHSC_00707
GO:0009249	protein lipoylation	1	7	1	SAOUHSC_00308
GO:0015886	heme transport	1	4	1	SAOUHSC_01082
GO:0006537	glutamate biosynthetic process	1	4	1	SAOUHSC_02869
GO:0030091	protein repair	1	5	1	SAOUHSC_00229
GO:0009236	cobalamin biosynthetic process	1	4	1	SAOUHSC_02685
GO:0009234	menaquinone biosynthetic process	1	8	1	ubiE
GO:0006468	protein phosphorylation	1	5	1	SAOUHSC_00504
GO:0000271	polysaccharide biosynthetic process	1	5	1	SAOUHSC_00128
GO:0009116	nucleoside metabolic process	1	4	1	SAOUHSC_01633
GO:0007155	cell adhesion	1	6	1	SAOUHSC_00545
GO:0008616	queuosine biosynthetic process	1	7	1	SAOUHSC_00721
GO:0019290	siderophore biosynthetic process	1	5	1	SAOUHSC_00077
GO:0006414	translational elongation	1	8	1	nusA
GO:0006396	RNA processing	1	4	1	SAOUHSC_02113

## Sheet: GO-Molecular_Function
Table S3-2 GO enrichment analysis (Molecular Function) of differentally expressed genes in ampicillin-induced (A1, A2, and A3) group compared to control (C1, C2, and C3) group
GOMFID	Term	Sample number	Background number	Pvalue	GeneNames
GO:0003677	DNA binding	27	204	0.000966239	holA;nrdR;nsaR;SAOUHSC_00070;SAOUHSC_00106;SAOUHSC_00234;SAOUHSC_00314;SAOUHSC_00439;SAOUHSC_00502;SAOUHSC_00503;SAOUHSC_00582;SAOUHSC_00765;SAOUHSC_00789;SAOUHSC_00913;SAOUHSC_01064;SAOUHSC_01244;SAOUHSC_01292;SAOUHSC_01490;SAOUHSC_01685;SAOUHSC_01693;SAOUHSC_01997;SAOUHSC_02051;SAOUHSC_02239;SAOUHSC_02393;SAOUHSC_02659;SAOUHSC_02964;SAOUHSC_02970
GO:0019843	rRNA binding	1	35	0.00545549	rpsF
GO:0003735	structural constituent of ribosome	3	49	0.00759254	rpmB;rpsF;rpsU
GO:0003723	RNA binding	2	39	0.0155593	SAOUHSC_01839;SAOUHSC_02113
GO:0005524	ATP binding	47	271	0.0197394	alaS;dnaK;groEL;groES;nrdR;nsaS;pgk;SAOUHSC_00009;SAOUHSC_00104;SAOUHSC_00136;SAOUHSC_00308;SAOUHSC_00333;SAOUHSC_00504;SAOUHSC_00505;SAOUHSC_00707;SAOUHSC_00721;SAOUHSC_00748;SAOUHSC_00765;SAOUHSC_00899;SAOUHSC_00912;SAOUHSC_00925;SAOUHSC_00926;SAOUHSC_00970;SAOUHSC_01064;SAOUHSC_01129;SAOUHSC_01218;SAOUHSC_01322;SAOUHSC_01502;SAOUHSC_01635;SAOUHSC_01682;SAOUHSC_01742;SAOUHSC_01791;SAOUHSC_01839…
GO:0016151	nickel cation binding	6	7	0.027612	SAOUHSC_02563;SAOUHSC_02564;SAOUHSC_02565;ureA;ureC;ureE
GO:0046872	metal ion binding	15	105	0.0453959	SAOUHSC_00113;SAOUHSC_00137;SAOUHSC_00188;SAOUHSC_00229;SAOUHSC_00248;SAOUHSC_00818;SAOUHSC_01064;SAOUHSC_01082;SAOUHSC_01997;SAOUHSC_02113;SAOUHSC_02409;SAOUHSC_02451;SAOUHSC_02684;SAOUHSC_02933;thrS
GO:0000287	magnesium ion binding	6	56	0.0510568	SAOUHSC_01635;SAOUHSC_01887;SAOUHSC_02468;SAOUHSC_02609;SAOUHSC_02716;SAOUHSC_02849
GO:0008236	serine-type peptidase activity	5	7	0.0680443	SAOUHSC_00902;SAOUHSC_00903;SAOUHSC_01912;SAOUHSC_01935;SAOUHSC_01938
GO:0003700	transcription factor activity, sequence-specific DNA binding	8	64	0.0707675	nusA;SAOUHSC_00070;SAOUHSC_00234;SAOUHSC_00314;SAOUHSC_00439;SAOUHSC_00913;SAOUHSC_01997;SAOUHSC_02970
GO:0009039	urease activity	3	3	0.0948556	ureA;ureB;ureC
GO:0016787	hydrolase activity	10	69	0.1162	SAOUHSC_00137;SAOUHSC_00545;SAOUHSC_00881;SAOUHSC_01244;SAOUHSC_01323;SAOUHSC_01835;SAOUHSC_02324;SAOUHSC_02741;SAOUHSC_02791;SAOUHSC_02851
GO:0016740	transferase activity	4	38	0.116663	ribH;SAOUHSC_00075;SAOUHSC_00421;SAOUHSC_02983
GO:0008982	protein-N(PI)-phosphohistidine-sugar phosphotransferase activity	11	25	0.135676	SAOUHSC_00215;SAOUHSC_00235;SAOUHSC_00311;SAOUHSC_00312;SAOUHSC_00313;SAOUHSC_00437;SAOUHSC_02451;SAOUHSC_02597;SAOUHSC_02661;SAOUHSC_02662;SAOUHSC_02974
GO:0008940	nitrate reductase activity	3	4	0.142448	SAOUHSC_02679;SAOUHSC_02680;SAOUHSC_02681
GO:0008745	N-acetylmuramoyl-L-alanine amidase activity	6	12	0.143715	SAOUHSC_00671;SAOUHSC_01219;SAOUHSC_01739;SAOUHSC_02019;SAOUHSC_02023;SAOUHSC_02173
GO:0000155	phosphorelay sensor kinase activity	1	18	0.149226	nsaS
GO:0051082	unfolded protein binding	5	8	0.150733	dnaK;groEL;SAOUHSC_01682;SAOUHSC_02679;ureE
GO:0000049	tRNA binding	1	19	0.152923	alaS
GO:0051287	NAD binding	9	21	0.165243	SAOUHSC_00128;SAOUHSC_00142;SAOUHSC_00364;SAOUHSC_00795;SAOUHSC_01395;SAOUHSC_01397;SAOUHSC_01833;SAOUHSC_02830;SAOUHSC_02875
GO:0008802	betaine-aldehyde dehydrogenase activity	2	2	0.17591	SAOUHSC_02932;SAOUHSC_02933
GO:0008804	carbamate kinase activity	2	2	0.17591	SAOUHSC_01129;SAOUHSC_02965
GO:0001848	complement binding	2	2	0.17591	SAOUHSC_01110;SAOUHSC_01114
GO:0015655	alanine:sodium symporter activity	2	2	0.17591	SAOUHSC_00949;SAOUHSC_01354
GO:0004375	glycine dehydrogenase (decarboxylating) activity	2	2	0.17591	SAOUHSC_01632;SAOUHSC_01633
GO:0008720	D-lactate dehydrogenase activity	2	2	0.17591	SAOUHSC_02830;SAOUHSC_02875
GO:0005351	sugar:proton symporter activity	2	2	0.17591	SAOUHSC_00708;SAOUHSC_02975
GO:0004585	ornithine carbamoyltransferase activity	2	2	0.17591	SAOUHSC_01128;SAOUHSC_02968
GO:0004072	aspartate kinase activity	2	2	0.17591	SAOUHSC_01319;SAOUHSC_01394
GO:0005507	copper ion binding	3	5	0.196	SAOUHSC_00503;SAOUHSC_02873;SAOUHSC_02874
GO:0050661	NADP binding	8	18	0.210315	SAOUHSC_00795;SAOUHSC_01320;SAOUHSC_01395;SAOUHSC_01397;SAOUHSC_01599;SAOUHSC_01889;SAOUHSC_02654;SAOUHSC_02684
GO:0016853	isomerase activity	1	16	0.222288	SAOUHSC_00181
GO:0016829	lyase activity	3	26	0.247252	SAOUHSC_00188;SAOUHSC_01437;SAOUHSC_03008
GO:0003676	nucleic acid binding	3	27	0.247919	SAOUHSC_00818;SAOUHSC_01502;SAOUHSC_02476
GO:0004124	cysteine synthase activity	2	3	0.256262	SAOUHSC_00075;SAOUHSC_00421
GO:0016788	hydrolase activity, acting on ester bonds	2	3	0.256262	SAOUHSC_00951;SAOUHSC_01741
GO:0050660	flavin adenine dinucleotide binding	7	17	0.297829	SAOUHSC_00197;SAOUHSC_00364;SAOUHSC_00581;SAOUHSC_00711;SAOUHSC_02654;SAOUHSC_02684;SAOUHSC_02932
GO:0016597	amino acid binding	4	9	0.300209	SAOUHSC_01128;SAOUHSC_01742;SAOUHSC_01833;SAOUHSC_02968
GO:0020037	heme binding	1	13	0.327754	SAOUHSC_02684
GO:0042132	fructose 1,6-bisphosphate 1-phosphatase activity	1	1	0.355056	SAOUHSC_02822
GO:0004015	adenosylmethionine-8-amino-7-oxononanoate transaminase activity	1	1	0.355056	SAOUHSC_02715
GO:0004735	pyrroline-5-carboxylate reductase activity	1	1	0.355056	SAOUHSC_01597
GO:0008276	protein methyltransferase activity	1	1	0.355056	prmA
GO:0004795	threonine synthase activity	1	1	0.355056	SAOUHSC_01321
GO:0016628	oxidoreductase activity, acting on the CH-CH group of donors, NAD or NADP as acceptor	1	1	0.355056	SAOUHSC_00128
GO:0004657	proline dehydrogenase activity	1	1	0.355056	SAOUHSC_01884
GO:0015169	glycerol-3-phosphate transmembrane transporter activity	1	1	0.355056	SAOUHSC_00317
GO:0016620	oxidoreductase activity, acting on the aldehyde or oxo group of donors, NAD or NADP as acceptor	1	1	0.355056	SAOUHSC_02869
GO:0004085	butyryl-CoA dehydrogenase activity	1	1	0.355056	SAOUHSC_00197
GO:0046870	cadmium ion binding	1	1	0.355056	SAOUHSC_00503
GO:0046873	metal ion transmembrane transporter activity	1	1	0.355056	SAOUHSC_02660
GO:0008774	acetaldehyde dehydrogenase (acetylating) activity	1	1	0.355056	SAOUHSC_00113
GO:0008775	acetate CoA-transferase activity	1	1	0.355056	SAOUHSC_00199
GO:0008812	choline dehydrogenase activity	1	1	0.355056	SAOUHSC_02932
GO:0033818	beta-ketoacyl-acyl-carrier-protein synthase III activity	1	1	0.355056	SAOUHSC_00920
GO:0015093	ferrous iron transmembrane transporter activity	1	1	0.355056	SAOUHSC_02864
GO:0047617	acyl-CoA hydrolase activity	1	1	0.355056	SAOUHSC_02091
GO:0008473	ornithine cyclodeaminase activity	1	1	0.355056	SAOUHSC_00076
GO:0016614	oxidoreductase activity, acting on CH-OH group of donors	1	1	0.355056	SAOUHSC_00711
GO:0004828	serine-tRNA ligase activity	1	1	0.355056	SAOUHSC_00009
GO:0004829	threonine-tRNA ligase activity	1	1	0.355056	thrS
GO:0004413	homoserine kinase activity	1	1	0.355056	SAOUHSC_01322
GO:0004412	homoserine dehydrogenase activity	1	1	0.355056	SAOUHSC_01320
GO:0004141	dethiobiotin synthase activity	1	1	0.355056	SAOUHSC_02716
GO:0003995	acyl-CoA dehydrogenase activity	1	1	0.355056	SAOUHSC_00197
GO:0004636	phosphoribosyl-ATP diphosphatase activity	1	1	0.355056	SAOUHSC_03008
GO:0019152	acetoin dehydrogenase activity	1	1	0.355056	SAOUHSC_01847
GO:0004035	alkaline phosphatase activity	1	1	0.355056	SAOUHSC_02958
GO:0031072	heat shock protein binding	1	1	0.355056	SAOUHSC_01682
GO:0003935	GTP cyclohydrolase II activity	1	1	0.355056	SAOUHSC_01887
GO:0009374	biotin binding	1	1	0.355056	SAOUHSC_01064
GO:0004831	tyrosine-tRNA ligase activity	1	1	0.355056	SAOUHSC_01839
GO:0044540	L-cystine L-cysteine-lyase (deaminating)	1	1	0.355056	SAOUHSC_00422
GO:0000906	6,7-dimethyl-8-ribityllumazine synthase activity	1	1	0.355056	ribH
GO:0080146	L-cysteine desulfhydrase activity	1	1	0.355056	SAOUHSC_00422
GO:0008893	guanosine-3',5'-bis(diphosphate) 3'-diphosphatase activity	1	1	0.355056	SAOUHSC_01742
GO:0004807	triose-phosphate isomerase activity	1	1	0.355056	tpiA
GO:0004635	phosphoribosyl-AMP cyclohydrolase activity	1	1	0.355056	SAOUHSC_03008
GO:0004047	aminomethyltransferase activity	1	1	0.355056	gcvT
GO:0004122	cystathionine beta-synthase activity	1	1	0.355056	SAOUHSC_00421
GO:0016652	oxidoreductase activity, acting on NAD(P)H, NAD(P) as acceptor	1	1	0.355056	SAOUHSC_00173
GO:0008788	alpha,alpha-phosphotrehalase activity	1	1	0.355056	SAOUHSC_00438
GO:0004123	cystathionine gamma-lyase activity	1	1	0.355056	SAOUHSC_00422
GO:0046537	2,3-bisphosphoglycerate-independent phosphoglycerate mutase activity	1	1	0.355056	SAOUHSC_00798
GO:0003949	1-(5-phosphoribosyl)-5-[(5-phosphoribosylamino)methylideneamino]imidazole-4-carboxamide isomerase activity	1	1	0.355056	SAOUHSC_03009
GO:0031402	sodium ion binding	1	1	0.355056	SAOUHSC_02119
GO:0008793	aromatic-amino-acid:2-oxoglutarate aminotransferase activity	1	1	0.355056	SAOUHSC_00989
GO:0008662	1-phosphofructokinase activity	1	1	0.355056	SAOUHSC_00707
GO:0015267	channel activity	1	1	0.355056	SAOUHSC_1342a
GO:0004333	fumarate hydratase activity	1	1	0.355056	fumC
GO:0004671	protein C-terminal S-isoprenylcysteine carboxyl O-methyltransferase activity	1	1	0.355056	SAOUHSC_00182
GO:0004055	argininosuccinate synthase activity	1	1	0.355056	SAOUHSC_00899
GO:0016152	mercury (II) reductase activity	1	1	0.355056	SAOUHSC_00581
GO:0051087	chaperone binding	1	1	0.355056	SAOUHSC_01684
GO:0008840	4-hydroxy-tetrahydrodipicolinate synthase	1	1	0.355056	SAOUHSC_01396
GO:0008703	5-amino-6-(5-phosphoribosylamino)uracil reductase activity	1	1	0.355056	SAOUHSC_01889
GO:0016990	arginine deiminase activity	1	1	0.355056	SAOUHSC_02969
GO:0015574	trehalose transmembrane transporter activity	1	1	0.355056	SAOUHSC_00437
GO:0008686	3,4-dihydroxy-2-butanone-4-phosphate synthase activity	1	1	0.355056	SAOUHSC_01887
GO:0050897	cobalt ion binding	1	1	0.355056	SAOUHSC_00503
GO:0008785	alkyl hydroperoxide reductase activity	1	1	0.355056	SAOUHSC_00364
GO:0004324	ferredoxin-NADP+ reductase activity	1	1	0.355056	SAOUHSC_02654
GO:0004617	phosphoglycerate dehydrogenase activity	1	1	0.355056	SAOUHSC_01833
GO:0005509	calcium ion binding	1	1	0.355056	SAOUHSC_02990
GO:0008839	4-hydroxy-tetrahydrodipicolinate reductase	1	1	0.355056	SAOUHSC_01397
GO:0008837	diaminopimelate epimerase activity	1	1	0.355056	SAOUHSC_02770
GO:0016668	oxidoreductase activity, acting on a sulfur group of donors, NAD(P) as acceptor	1	1	0.355056	SAOUHSC_00581
GO:0042803	protein homodimerization activity	1	1	0.355056	SAOUHSC_01684
GO:0004107	chorismate synthase activity	1	1	0.355056	SAOUHSC_01483
GO:0004109	coproporphyrinogen oxidase activity	1	1	0.355056	SAOUHSC_01686
GO:0048037	cofactor binding	1	1	0.355056	SAOUHSC_01218
GO:0004056	argininosuccinate lyase activity	1	1	0.355056	SAOUHSC_00898
GO:0015197	peptide transporter activity	1	1	0.355056	SAOUHSC_00738
GO:0030552	cAMP binding	1	1	0.355056	SAOUHSC_02964
GO:0016852	sirohydrochlorin cobaltochelatase activity	1	1	0.355056	SAOUHSC_02685
GO:0030492	hemoglobin binding	1	1	0.355056	SAOUHSC_01082
GO:0034979	NAD-dependent protein deacetylase activity	1	1	0.355056	SAOUHSC_02457
GO:0004746	riboflavin synthase activity	1	1	0.355056	SAOUHSC_01888
GO:0016920	pyroglutamyl-peptidase activity	1	1	0.355056	SAOUHSC_03025
GO:0004568	chitinase activity	1	1	0.355056	SAOUHSC_01005
GO:0003979	UDP-glucose 6-dehydrogenase activity	1	1	0.355056	SAOUHSC_00128
GO:0016726	oxidoreductase activity, acting on CH or CH2 groups, NAD or NADP as acceptor	1	1	0.355056	SAOUHSC_01397
GO:0004345	glucose-6-phosphate dehydrogenase activity	1	1	0.355056	SAOUHSC_01599
GO:0051266	sirohydrochlorin ferrochelatase activity	1	1	0.355056	SAOUHSC_02685
GO:0004053	arginase activity	1	1	0.355056	SAOUHSC_02409
GO:0050151	oleate hydratase activity	1	1	0.355056	SAOUHSC_00061
GO:0004672	protein kinase activity	1	1	0.355056	SAOUHSC_00504
GO:0005298	proline:sodium symporter activity	1	1	0.355056	SAOUHSC_02119
GO:0004618	phosphoglycerate kinase activity	1	1	0.355056	pgk
GO:0004008	copper-exporting ATPase activity	1	1	0.355056	SAOUHSC_02873
GO:0004765	shikimate kinase activity	1	1	0.355056	SAOUHSC_01635
GO:0008752	FMN reductase activity	1	1	0.355056	SAOUHSC_00173
GO:0004813	alanine-tRNA ligase activity	1	1	0.355056	alaS
GO:0018580	nitronate monooxygenase activity	1	1	0.355056	SAOUHSC_00855
GO:0000774	adenyl-nucleotide exchange factor activity	1	1	0.355056	SAOUHSC_01684
GO:0003867	4-aminobutyrate transaminase activity	1	1	0.355056	SAOUHSC_02924
GO:0004648	O-phospho-L-serine:2-oxoglutarate aminotransferase activity	1	1	0.355056	SAOUHSC_01832
GO:0071424	rRNA (cytosine-N4-)-methyltransferase activity	1	1	0.355056	mraW
GO:0008453	alanine-glyoxylate transaminase activity	1	1	0.355056	SAOUHSC_01832
GO:0003842	1-pyrroline-5-carboxylate dehydrogenase activity	1	1	0.355056	SAOUHSC_02869
GO:0022857	transmembrane transporter activity	1	1	0.355056	SAOUHSC_00078
GO:0004760	serine-pyruvate transaminase activity	1	1	0.355056	SAOUHSC_01832
GO:0070403	NAD+ binding	1	1	0.355056	SAOUHSC_02457
GO:0008835	diaminohydroxyphosphoribosylaminopyrimidine deaminase activity	1	1	0.355056	SAOUHSC_01889
GO:0051989	coproporphyrinogen dehydrogenase activity	1	1	0.355056	SAOUHSC_01686
GO:0004073	aspartate-semialdehyde dehydrogenase activity	1	1	0.355056	SAOUHSC_01395
GO:0016887	ATPase activity	7	43	0.371963	SAOUHSC_00136;SAOUHSC_00333;SAOUHSC_00748;SAOUHSC_00925;SAOUHSC_00926;SAOUHSC_00970;SAOUHSC_02764
GO:0008270	zinc ion binding	8	48	0.395457	alaS;nrdR;SAOUHSC_00503;SAOUHSC_00721;SAOUHSC_01682;SAOUHSC_01887;SAOUHSC_01889;SAOUHSC_02457
GO:0009055	electron carrier activity	3	7	0.423847	SAOUHSC_00173;SAOUHSC_00364;SAOUHSC_02681
GO:0008168	methyltransferase activity	6	18	0.449811	SAOUHSC_00237;SAOUHSC_00457;SAOUHSC_01878;SAOUHSC_02476;SAOUHSC_02769;ubiE
GO:0004794	L-threonine ammonia-lyase activity	1	2	0.482127	SAOUHSC_01451
GO:0003852	2-isopropylmalate synthase activity	1	2	0.482127	SAOUHSC_00914
GO:0004365	glyceraldehyde-3-phosphate dehydrogenase (NAD+) (phosphorylating) activity	1	2	0.482127	SAOUHSC_00795
GO:0004715	non-membrane spanning protein tyrosine kinase activity	1	2	0.482127	SAOUHSC_00115
GO:0004315	3-oxoacyl-[acyl-carrier-protein] synthase activity	1	2	0.482127	SAOUHSC_00920
GO:0004318	enoyl-[acyl-carrier-protein] reductase (NADH) activity	1	2	0.482127	SAOUHSC_00855
GO:0004139	deoxyribose-phosphate aldolase activity	1	2	0.482127	SAOUHSC_00100
GO:0003857	3-hydroxyacyl-CoA dehydrogenase activity	1	2	0.482127	SAOUHSC_00196
GO:0046914	transition metal ion binding	1	2	0.482127	SAOUHSC_02865
GO:0008887	glycerate kinase activity	1	2	0.482127	SAOUHSC_02723
GO:0004731	purine-nucleoside phosphorylase activity	1	2	0.482127	SAOUHSC_00097
GO:0016765	transferase activity, transferring alkyl or aryl (other than methyl) groups	1	2	0.482127	SAOUHSC_02609
GO:0015419	sulfate transmembrane-transporting ATPase activity	1	2	0.482127	SAOUHSC_02546
GO:0015412	molybdate transmembrane-transporting ATPase activity	1	2	0.482127	SAOUHSC_02546
GO:0003942	N-acetyl-gamma-glutamyl-phosphate reductase activity	1	2	0.482127	SAOUHSC_01395
GO:0003941	L-serine ammonia-lyase activity	1	2	0.482127	SAOUHSC_02840
GO:0008026	ATP-dependent helicase activity	1	2	0.482127	SAOUHSC_01502
GO:0004851	uroporphyrin-III C-methyltransferase activity	1	2	0.482127	SAOUHSC_02682
GO:0043169	cation binding	1	2	0.482127	SAOUHSC_00438
GO:0030955	potassium ion binding	1	2	0.482127	SAOUHSC_02312
GO:0000286	alanine dehydrogenase activity	1	2	0.482127	SAOUHSC_01452
GO:0004714	transmembrane receptor protein tyrosine kinase activity	1	2	0.482127	SAOUHSC_00115
GO:0043115	precorrin-2 dehydrogenase activity	1	2	0.482127	SAOUHSC_02682
GO:0004736	pyruvate carboxylase activity	1	2	0.482127	SAOUHSC_01064
GO:0003987	acetate-CoA ligase activity	1	2	0.482127	SAOUHSC_01846
GO:0003962	cystathionine gamma-synthase activity	1	2	0.482127	SAOUHSC_00422
GO:0019864	IgG binding	1	2	0.482127	SAOUHSC_00069
GO:0003725	double-stranded RNA binding	1	2	0.482127	SAOUHSC_00915
GO:0008863	formate dehydrogenase (NAD+) activity	1	2	0.482127	SAOUHSC_00142
GO:0000107	imidazoleglycerol-phosphate synthase activity	1	2	0.482127	SAOUHSC_03008
GO:0071949	FAD binding	1	2	0.482127	SAOUHSC_00061
GO:0004340	glucokinase activity	1	2	0.482127	SAOUHSC_00296
GO:0004467	long-chain fatty acid-CoA ligase activity	1	2	0.482127	SAOUHSC_00198
GO:0004775	succinate-CoA ligase (ADP-forming) activity	1	2	0.482127	SAOUHSC_01218
GO:0034618	arginine binding	1	2	0.482127	SAOUHSC_02970
GO:0016879	ligase activity, forming carbon-nitrogen bonds	1	2	0.482127	SAOUHSC_00721
GO:0005525	GTP binding	5	30	0.524475	SAOUHSC_01150;SAOUHSC_01742;SAOUHSC_01887;SAOUHSC_02564;SAOUHSC_02864
GO:0003887	DNA-directed DNA polymerase activity	2	15	0.550879	holA;SAOUHSC_01363
GO:0003924	GTPase activity	2	16	0.552855	SAOUHSC_01150;SAOUHSC_02564
GO:0000166	nucleotide binding	5	14	0.559943	SAOUHSC_00114;SAOUHSC_00115;SAOUHSC_01220;SAOUHSC_01451;SAOUHSC_02476
GO:0004519	endonuclease activity	5	14	0.559943	SAOUHSC_00181;SAOUHSC_00458;SAOUHSC_00789;SAOUHSC_00818;SAOUHSC_01341
GO:0016301	kinase activity	10	34	0.569623	SAOUHSC_00235;SAOUHSC_00437;SAOUHSC_01742;SAOUHSC_01835;SAOUHSC_02171;SAOUHSC_02400;SAOUHSC_02450;SAOUHSC_02597;SAOUHSC_02661;SAOUHSC_02662
GO:0008173	RNA methyltransferase activity	1	3	0.584199	SAOUHSC_02113
GO:0051213	dioxygenase activity	1	3	0.584199	SAOUHSC_00855
GO:0016616	oxidoreductase activity, acting on the CH-OH group of donors, NAD or NADP as acceptor	1	3	0.584199	SAOUHSC_00142
GO:0004121	cystathionine beta-lyase activity	1	3	0.584199	SAOUHSC_00422
GO:0008556	potassium-transporting ATPase activity	1	3	0.584199	SAOUHSC_02312
GO:0016779	nucleotidyltransferase activity	1	3	0.584199	SAOUHSC_00308
GO:0051920	peroxiredoxin activity	1	3	0.584199	SAOUHSC_00365
GO:0051537	2 iron, 2 sulfur cluster binding	1	3	0.584199	SAOUHSC_02683
GO:0030151	molybdenum ion binding	1	3	0.584199	SAOUHSC_02681
GO:0008234	cysteine-type peptidase activity	1	3	0.584199	SAOUHSC_03025
GO:0003690	double-stranded DNA binding	1	3	0.584199	SAOUHSC_02073
GO:0015293	symporter activity	1	3	0.584199	SAOUHSC_02137
GO:0015299	solute:proton antiporter activity	1	3	0.584199	SAOUHSC_02731
GO:0003984	acetolactate synthase activity	1	3	0.584199	SAOUHSC_02468
GO:0003985	acetyl-CoA C-acetyltransferase activity	1	3	0.584199	SAOUHSC_00195
GO:0008728	GTP diphosphokinase activity	1	3	0.584199	SAOUHSC_01742
GO:0004170	dUTP diphosphatase activity	1	3	0.584199	SAOUHSC_01552
GO:0004371	glycerone kinase activity	1	3	0.584199	SAOUHSC_00656
GO:0004075	biotin carboxylase activity	1	3	0.584199	SAOUHSC_01064
GO:0004386	helicase activity	6	19	0.612406	SAOUHSC_00106;SAOUHSC_00765;SAOUHSC_01791;SAOUHSC_01792;SAOUHSC_02216;SAOUHSC_02476
GO:0004725	protein tyrosine phosphatase activity	2	5	0.629867	SAOUHSC_00116;SAOUHSC_02998
GO:0016491	oxidoreductase activity	6	33	0.68441	SAOUHSC_00179;SAOUHSC_00180;SAOUHSC_01832;SAOUHSC_01888;SAOUHSC_02768;SAOUHSC_02778
GO:0030976	thiamine pyrophosphate binding	2	7	0.693189	SAOUHSC_02468;SAOUHSC_02849
GO:0010181	FMN binding	1	9	0.697534	SAOUHSC_00173
GO:0046983	protein dimerization activity	1	10	0.703098	SAOUHSC_01395
GO:0015171	amino acid transmembrane transporter activity	3	9	0.713884	SAOUHSC_01803;SAOUHSC_02729;SAOUHSC_02923
GO:0003824	catalytic activity	3	10	0.728481	SAOUHSC_00156;SAOUHSC_00792;SAOUHSC_01877
GO:0030145	manganese ion binding	4	13	0.758317	SAOUHSC_00116;SAOUHSC_00798;SAOUHSC_01887;SAOUHSC_02998
GO:0016757	transferase activity, transferring glycosyl groups	4	14	0.767117	hisZ;SAOUHSC_00125;SAOUHSC_00126;SAOUHSC_02984
GO:0016874	ligase activity	5	19	0.800367	ribH;SAOUHSC_00077;SAOUHSC_00091;SAOUHSC_00308;SAOUHSC_00951
GO:0008080	N-acetyltransferase activity	4	21	0.80321	SAOUHSC_00324;SAOUHSC_01847;SAOUHSC_02248;SAOUHSC_02686
GO:0051539	4 iron, 4 sulfur cluster binding	6	23	0.81708	SAOUHSC_00188;SAOUHSC_02113;SAOUHSC_02681;SAOUHSC_02684;SAOUHSC_02840;SAOUHSC_02941
GO:0008233	peptidase activity	5	25	0.81969	SAOUHSC_00200;SAOUHSC_00505;SAOUHSC_00912;SAOUHSC_02611;SAOUHSC_02862
GO:0005215	transporter activity	7	27	0.830157	SAOUHSC_00281;SAOUHSC_00747;SAOUHSC_01991;SAOUHSC_02427;SAOUHSC_02428;SAOUHSC_02444;SAOUHSC_02815
GO:0030170	pyridoxal phosphate binding	6	29	0.832585	SAOUHSC_00422;SAOUHSC_00989;SAOUHSC_01321;SAOUHSC_01451;SAOUHSC_02715;SAOUHSC_02924
GO:0004252	serine-type endopeptidase activity	2	11	1	SAOUHSC_01941;SAOUHSC_01942
GO:0016747	transferase activity, transferring acyl groups other than amino-acyl groups	1	5	1	SAOUHSC_00911
GO:0004022	alcohol dehydrogenase (NAD) activity	1	6	1	SAOUHSC_00113
GO:0016755	transferase activity, transferring amino-acyl groups	1	5	1	SAOUHSC_01220
GO:0008483	transaminase activity	1	8	1	gcvT
GO:0008408	3'-5' exonuclease activity	1	6	1	SAOUHSC_01341
GO:0004040	amidase activity	1	6	1	SAOUHSC_02023
GO:0051536	iron-sulfur cluster binding	2	8	1	SAOUHSC_01686;SAOUHSC_01877
GO:0080130	L-phenylalanine:2-oxoglutarate aminotransferase activity	1	5	1	SAOUHSC_00989
GO:0003746	translation elongation factor activity	1	8	1	nusA
GO:0016798	hydrolase activity, acting on glycosyl bonds	1	6	1	SAOUHSC_02333
GO:0008237	metallopeptidase activity	1	6	1	SAOUHSC_00248
GO:0003697	single-stranded DNA binding	1	4	1	SAOUHSC_00349
GO:0042802	identical protein binding	1	4	1	SAOUHSC_01397
GO:0005515	protein binding	2	9	1	SAOUHSC_01150;SAOUHSC_02171
GO:0003684	damaged DNA binding	1	7	1	SAOUHSC_01363
GO:0004177	aminopeptidase activity	2	11	1	SAOUHSC_00619;SAOUHSC_01912
GO:0015424	amino acid-transporting ATPase activity	1	4	1	SAOUHSC_01990
GO:0004601	peroxidase activity	1	6	1	SAOUHSC_00365
GO:0003978	UDP-glucose 4-epimerase activity	1	4	1	SAOUHSC_00088
GO:0050662	coenzyme binding	2	11	1	SAOUHSC_00088;SAOUHSC_00792
GO:0004739	pyruvate dehydrogenase (acetyl-transferring) activity	1	5	1	SAOUHSC_01849
GO:0042626	ATPase activity, coupled to transmembrane movement of substances	2	8	1	SAOUHSC_02718;SAOUHSC_02719
GO:0015343	siderophore transmembrane transporter activity	1	5	1	SAOUHSC_00077
GO:0015035	protein disulfide oxidoreductase activity	1	7	1	SAOUHSC_00364

## Sheet: GO-Cellular_Component
Table S3-3 GO enrichment analysis (Cellular Component) of differentally expressed genes in ampicillin-induced (A1, A2, and A3) group compared to control (C1, C2, and C3) group
GOCCID	Term	Sample number	Background number	Pvalue	GeneNames
GO:0016021	integral component of membrane	97	590	1.4e-05	nsaS;SAOUHSC_00078;SAOUHSC_00091;SAOUHSC_00114;SAOUHSC_00126;SAOUHSC_00131;SAOUHSC_00182;SAOUHSC_00195;SAOUHSC_00200;SAOUHSC_00258;SAOUHSC_00261;SAOUHSC_00281;SAOUHSC_00317;SAOUHSC_00332;SAOUHSC_00355;SAOUHSC_00402;SAOUHSC_00437;SAOUHSC_00545;SAOUHSC_00584;SAOUHSC_00708;SAOUHSC_00711;SAOUHSC_00738;SAOUHSC_00747;SAOUHSC_00818;SAOUHSC_00854;SAOUHSC_00880;SAOUHSC_00901;SAOUHSC_00902;SAOUHSC_00903;SA…
GO:0005576	extracellular region	31	77	0.0190737	SAOUHSC_00069;SAOUHSC_00114;SAOUHSC_00248;SAOUHSC_00384;SAOUHSC_00386;SAOUHSC_00389;SAOUHSC_00390;SAOUHSC_00391;SAOUHSC_00392;SAOUHSC_00393;SAOUHSC_00394;SAOUHSC_00395;SAOUHSC_00399;SAOUHSC_00545;SAOUHSC_00818;SAOUHSC_01082;SAOUHSC_01127;SAOUHSC_01219;SAOUHSC_01739;SAOUHSC_01935;SAOUHSC_01938;SAOUHSC_01941;SAOUHSC_01942;SAOUHSC_01954;SAOUHSC_01955;SAOUHSC_02167;SAOUHSC_02171;SAOUHSC_02241;SAOUHSC…
GO:0005737	cytoplasm	61	314	0.0799501	alaS;groEL;groES;hisZ;mraW;nusA;pgk;SAOUHSC_00009;SAOUHSC_00070;SAOUHSC_00100;SAOUHSC_00188;SAOUHSC_00229;SAOUHSC_00308;SAOUHSC_00438;SAOUHSC_00795;SAOUHSC_00798;SAOUHSC_00898;SAOUHSC_00899;SAOUHSC_00912;SAOUHSC_00920;SAOUHSC_01128;SAOUHSC_01129;SAOUHSC_01150;SAOUHSC_01242;SAOUHSC_01322;SAOUHSC_01336;SAOUHSC_01395;SAOUHSC_01396;SAOUHSC_01397;SAOUHSC_01597;SAOUHSC_01635;SAOUHSC_01682;SAOUHSC_01684…
GO:0005622	intracellular	3	32	0.131386	nsaR;nsaS;rplL
GO:0005886	plasma membrane	41	212	0.15796	SAOUHSC_00114;SAOUHSC_00258;SAOUHSC_00261;SAOUHSC_00402;SAOUHSC_00437;SAOUHSC_00708;SAOUHSC_00747;SAOUHSC_00902;SAOUHSC_00903;SAOUHSC_00911;SAOUHSC_00923;SAOUHSC_00924;SAOUHSC_00953;SAOUHSC_01359;SAOUHSC_01389;SAOUHSC_01448;SAOUHSC_01991;SAOUHSC_02119;SAOUHSC_02137;SAOUHSC_02161;SAOUHSC_02400;SAOUHSC_02427;SAOUHSC_02428;SAOUHSC_02444;SAOUHSC_02450;SAOUHSC_02597;SAOUHSC_02611;SAOUHSC_02629;SAOUHSC…
GO:0005840	ribosome	6	47	0.161006	prmA;rpmB;rpsF;rpsU;SAOUHSC_00324;SAOUHSC_01245
GO:0005615	extracellular space	2	2	0.17591	SAOUHSC_01110;SAOUHSC_01114
GO:0032153	cell division site	2	3	0.256262	SAOUHSC_01144;SAOUHSC_01150
GO:0009325	nitrate reductase complex	2	3	0.256262	SAOUHSC_02680;SAOUHSC_02681
GO:0016020	membrane	12	68	0.320403	SAOUHSC_00069;SAOUHSC_00099;SAOUHSC_00138;SAOUHSC_00643;SAOUHSC_00916;SAOUHSC_01219;SAOUHSC_01334;SAOUHSC_01402;SAOUHSC_01450;SAOUHSC_02741;SAOUHSC_02990;SAOUHSC_1342a
GO:0045239	tricarboxylic acid cycle enzyme complex	1	1	0.355056	fumC
GO:0043234	protein complex	1	1	0.355056	SAOUHSC_01150
GO:0009349	riboflavin synthase complex	1	1	0.355056	ribH
GO:0009274	peptidoglycan-based cell wall	1	1	0.355056	SAOUHSC_01082
GO:0005829	cytosol	1	2	0.482127	SAOUHSC_03025
GO:0009986	cell surface	1	2	0.482127	SAOUHSC_00816
GO:0005623	cell	3	18	0.782836	SAOUHSC_00077;SAOUHSC_00364;SAOUHSC_00581
GO:0043190	ATP-binding cassette (ABC) transporter complex	3	14	1	SAOUHSC_00104;SAOUHSC_00105;SAOUHSC_00927
GO:0005618	cell wall	3	12	1	SAOUHSC_00069;SAOUHSC_00545;SAOUHSC_02990
GO:0009360	DNA polymerase III complex	1	4	1	holA
GO:0005887	integral component of plasma membrane	4	16	1	SAOUHSC_00103;SAOUHSC_01144;SAOUHSC_02312;SAOUHSC_02967
