# Supplementary material for: Transcriptomics Study on Staphylococcus aureus Biofilm Under Low Concentration of Ampicillin
Source: Front Microbiol. 2018 Oct 30;9:2413. doi: 10.3389/fmicb.2018.02413 (PMC6218852; doi:10.3389/fmicb.2018.02413)
Supplement: Table S4 — KEGG pathway enrichment analysis of differentially expressed genes in ampicillin-induced (A1, A2, and A3) group compared to control (C1, C2, and C3) group. [file Data_Sheet_3.XLSX]

## Sheet: kegg
Table S4 KEGG pathway enrichment analysis of differentally expressed genes in ampicillin-induced (A1, A2, and A3) group compared to control (C1, C2, and C3) group
Term	database	Id	Sample number	Background number	P-Value	GeneIDs	Genes
Glycine, serine and threonine metabolism	KEGG PATHWAY	sao00260	17	31	0.00441571	3921640;3919971;3919361;3920146;3920147;3920148;3920228;3921783;3920684;3921639;3919970;3921599;3919969;3920579;3921278;3920685;3920145	SAOUHSC_02933;gcvT;SAOUHSC_00798;SAOUHSC_01320;SAOUHSC_01321;SAOUHSC_01322;SAOUHSC_01451;SAOUHSC_01833;SAOUHSC_01394;SAOUHSC_02932;SAOUHSC_01633;SAOUHSC_02723;SAOUHSC_01632;SAOUHSC_00422;SAOUHSC_02840;SAOUHSC_01395;SAOUHSC_01319
Phosphotransferase system (PTS)	KEGG PATHWAY	sao02060	14	24	0.00637215	3919255;3919014;3921224;3919537;3921223;3919539;3919538;3919335;3919109;3919013;3919615;3921459;3920291;3921593	SAOUHSC_00235;SAOUHSC_02451;SAOUHSC_02662;ulaA;SAOUHSC_02661;SAOUHSC_00312;SAOUHSC_00311;SAOUHSC_00708;SAOUHSC_00437;SAOUHSC_02450;SAOUHSC_02400;SAOUHSC_02975;SAOUHSC_00215;SAOUHSC_02597
Arginine biosynthesis	KEGG PATHWAY	sao00220	11	17	0.00878529	3921558;3921669;3921745;3921744;3920728;3920729;3919623;3921667;3921670;3921147;3921146	ureC;SAOUHSC_02968;SAOUHSC_00899;SAOUHSC_00898;SAOUHSC_01128;SAOUHSC_01129;SAOUHSC_02409;SAOUHSC_02965;SAOUHSC_02969;ureB;ureA
Microbial metabolism in diverse environments	KEGG PATHWAY	sao01120	44	128	0.0137165	3920729;3921546;3919702;3919703;3920015;3920145;3919537;3920147;3919359;3919538;3920459;3919335;3920352;3921241;3921242;3921269;3920146;3921459;3921261;3921558;3920688;3921243;3920687;3920686;3920685;3920684;3919358;3919453;3921726;3919822;3919361;3919850;3919360;3919483;3920525;3921661;3921667;3921783;3919539;3920351;3920353;3920148;3921147;3921146	SAOUHSC_01129;SAOUHSC_02875;SAOUHSC_02683;SAOUHSC_02684;SAOUHSC_01599;SAOUHSC_01319;ulaA;SAOUHSC_01321;pgk;SAOUHSC_00311;fumC;SAOUHSC_00708;SAOUHSC_00196;SAOUHSC_02679;SAOUHSC_02680;SAOUHSC_02830;SAOUHSC_01320;SAOUHSC_02975;SAOUHSC_02822;ureC;SAOUHSC_01398;SAOUHSC_02681;SAOUHSC_01397;SAOUHSC_01396;SAOUHSC_01395;SAOUHSC_01394;SAOUHSC_00795;SAOUHSC_00075;SAOUHSC_01064;SAOUHSC_00113;SAOUHSC_00798;SA…
Staphylococcus aureus infection	KEGG PATHWAY	sao05150	16	36	0.0240391	3919448;3920064;3920900;3920718;3921862;3921865;3919134;3920717;3920899;3919127;3919125;3919505;3920825;3919664;3921857;3919663	SAOUHSC_00069;SAOUHSC_01359;SAOUHSC_01955;SAOUHSC_01115;SAOUHSC_02167;SAOUHSC_02171;SAOUHSC_00399;SAOUHSC_01114;SAOUHSC_01954;SAOUHSC_00392;SAOUHSC_00390;SAOUHSC_00191;SAOUHSC_00545;SAOUHSC_02243;SAOUHSC_02161;SAOUHSC_02241
Monobactam biosynthesis	KEGG PATHWAY	sao00261	5	5	0.0248589	3920684;3920687;3920145;3920685;3920686	SAOUHSC_01394;SAOUHSC_01397;SAOUHSC_01319;SAOUHSC_01395;SAOUHSC_01396
Nitrogen metabolism	KEGG PATHWAY	sao00910	8	13	0.0296251	3918986;3920729;3921667;3919702;3921241;3921242;3921243;3919703	SAOUHSC_00855;SAOUHSC_01129;SAOUHSC_02965;SAOUHSC_02683;SAOUHSC_02679;SAOUHSC_02680;SAOUHSC_02681;SAOUHSC_02684
Lysine biosynthesis	KEGG PATHWAY	sao00300	8	13	0.0296251	3920688;3920145;3920146;3920687;3920686;3920685;3920684;3920390	SAOUHSC_01398;SAOUHSC_01319;SAOUHSC_01320;SAOUHSC_01397;SAOUHSC_01396;SAOUHSC_01395;SAOUHSC_01394;SAOUHSC_00989
Biosynthesis of amino acids	KEGG PATHWAY	sao01230	34	105	0.0514421	3921745;3921744;3920238;3921726;3920013;3919031;3920145;3920146;3920147;3920728;3919358;3919623;3920579;3921490;3920688;3920228;3920687;3920686;3920685;3920684;3919454;3920390;3919453;3920578;3920801;3921669;3919360;3919361;3921783;3921489;3919359;3919972;3920148;3921278	SAOUHSC_00899;SAOUHSC_00898;SAOUHSC_01483;SAOUHSC_01064;SAOUHSC_01597;SAOUHSC_02468;SAOUHSC_01319;SAOUHSC_01320;SAOUHSC_01321;SAOUHSC_01128;SAOUHSC_00795;SAOUHSC_02409;SAOUHSC_00422;SAOUHSC_03009;SAOUHSC_01398;SAOUHSC_01451;SAOUHSC_01397;SAOUHSC_01396;SAOUHSC_01395;SAOUHSC_01394;SAOUHSC_00076;SAOUHSC_00989;SAOUHSC_00075;SAOUHSC_00421;SAOUHSC_00914;SAOUHSC_02968;tpiA;SAOUHSC_00798;SAOUHSC_01833;SA…
Galactose metabolism	KEGG PATHWAY	sao00052	9	20	0.0766394	3919016;3919017;3919014;3919015;3919012;3919013;3919466;3919018;3920291	SAOUHSC_02453;SAOUHSC_02454;SAOUHSC_02451;SAOUHSC_02452;SAOUHSC_02449;SAOUHSC_02450;SAOUHSC_00088;SAOUHSC_02455;SAOUHSC_00215
beta-Lactam resistance	KEGG PATHWAY	sao01501	5	9	0.103405	3920812;3920813;3920810;3920811;3920756	SAOUHSC_00925;SAOUHSC_00926;SAOUHSC_00923;SAOUHSC_00924;SAOUHSC_00927
Aminoacyl-tRNA biosynthesis	KEGG PATHWAY	sao00970	26	85	0.122541	3921323;3921033;3921037;3921340;3921039;3921038;3921327;3921324;3920430;3921322;3921155;3921156;3921072;3921152;3921328;3921517;3921789;3921042;3921040;3919182;3921337;3921331;3921148;3921161;3921067;3921338	SAOUHSC_T0004;SAOUHSC_T00044;SAOUHSC_T00048;SAOUHSC_T00021;SAOUHSC_T00050;SAOUHSC_T00049;SAOUHSC_T0008;SAOUHSC_T0005;thrS;SAOUHSC_T0003;SAOUHSC_T00029;SAOUHSC_T00030;alaS;SAOUHSC_T00026;SAOUHSC_T0009;SAOUHSC_T0001;SAOUHSC_01839;SAOUHSC_T00053;SAOUHSC_T00051;SAOUHSC_00009;SAOUHSC_T00018;SAOUHSC_T00012;SAOUHSC_T00022;SAOUHSC_T00035;SAOUHSC_T00059;SAOUHSC_T00019
Riboflavin metabolism	KEGG PATHWAY	sao00740	4	7	0.133582	3920834;3920835;3920836;3920837	ribH;SAOUHSC_01887;SAOUHSC_01888;SAOUHSC_01889
Fatty acid degradation	KEGG PATHWAY	sao00071	5	11	0.164408	3920354;3920351;3919822;3920353;3920352	SAOUHSC_00198;SAOUHSC_00195;SAOUHSC_00113;SAOUHSC_00197;SAOUHSC_00196
Cysteine and methionine metabolism	KEGG PATHWAY	sao00270	8	22	0.184529	3920145;3920146;3920685;3920684;3919453;3920578;3920579;3921278	SAOUHSC_01319;SAOUHSC_01320;SAOUHSC_01395;SAOUHSC_01394;SAOUHSC_00075;SAOUHSC_00421;SAOUHSC_00422;SAOUHSC_02840
Arginine and proline metabolism	KEGG PATHWAY	sao00330	5	12	0.199204	3919623;3920013;3921541;3920833;3919454	SAOUHSC_02409;SAOUHSC_01597;SAOUHSC_02869;SAOUHSC_01884;SAOUHSC_00076
Fructose and mannose metabolism	KEGG PATHWAY	sao00051	6	16	0.216906	3919360;3919615;3919335;3919334;3921459;3921261	tpiA;SAOUHSC_02400;SAOUHSC_00708;SAOUHSC_00707;SAOUHSC_02975;SAOUHSC_02822
Ascorbate and aldarate metabolism	KEGG PATHWAY	sao00053	3	6	0.228343	3919539;3919538;3919537	SAOUHSC_00312;SAOUHSC_00311;ulaA
Benzoate degradation	KEGG PATHWAY	sao00362	3	8	0.34005	3920351;3920353;3920352	SAOUHSC_00195;SAOUHSC_00197;SAOUHSC_00196
Carbon metabolism	KEGG PATHWAY	sao01200	21	81	0.350295	3920015;3920729;3919850;3919360;3919361;3919483;3920525;3919359;3920228;3920459;3920352;3921667;3921783;3921726;3919971;3919970;3919358;3919453;3919969;3921278;3921261	SAOUHSC_01599;SAOUHSC_01129;SAOUHSC_00142;tpiA;SAOUHSC_00798;SAOUHSC_01218;SAOUHSC_01846;pgk;SAOUHSC_01451;fumC;SAOUHSC_00196;SAOUHSC_02965;SAOUHSC_01833;SAOUHSC_01064;gcvT;SAOUHSC_01633;SAOUHSC_00795;SAOUHSC_00075;SAOUHSC_01632;SAOUHSC_02840;SAOUHSC_02822
Butanoate metabolism	KEGG PATHWAY	sao00650	5	16	0.355313	3921375;3920352;3919030;3919031;3919822	SAOUHSC_02924;SAOUHSC_00196;SAOUHSC_02467;SAOUHSC_02468;SAOUHSC_00113
Biosynthesis of antibiotics	KEGG PATHWAY	sao01130	39	160	0.401086	3921745;3921744;3920238;3920833;3919031;3920145;3919483;3919970;3920728;3919358;3919623;3920459;3921670;3921599;3919359;3920579;3920146;3921261;3920228;3919969;3920687;3920686;3920685;3920684;3919454;3919453;3919822;3921669;3919360;3919361;3920525;3921783;3919971;3920013;3919972;3920351;3920353;3920015;3921278	SAOUHSC_00899;SAOUHSC_00898;SAOUHSC_01483;SAOUHSC_01884;SAOUHSC_02468;SAOUHSC_01319;SAOUHSC_01218;SAOUHSC_01633;SAOUHSC_01128;SAOUHSC_00795;SAOUHSC_02409;fumC;SAOUHSC_02969;SAOUHSC_02723;pgk;SAOUHSC_00422;SAOUHSC_01320;SAOUHSC_02822;SAOUHSC_01451;SAOUHSC_01632;SAOUHSC_01397;SAOUHSC_01396;SAOUHSC_01395;SAOUHSC_01394;SAOUHSC_00076;SAOUHSC_00075;SAOUHSC_00113;SAOUHSC_02968;tpiA;SAOUHSC_00798;SAOUHSC…
Glyoxylate and dicarboxylate metabolism	KEGG PATHWAY	sao00630	5	18	0.436475	3919971;3919970;3919850;3921599;3919969	gcvT;SAOUHSC_01633;SAOUHSC_00142;SAOUHSC_02723;SAOUHSC_01632
Alanine, aspartate and glutamate metabolism	KEGG PATHWAY	sao00250	5	18	0.436475	3919897;3921541;3921745;3921744;3921375	SAOUHSC_01452;SAOUHSC_02869;SAOUHSC_00899;SAOUHSC_00898;SAOUHSC_02924
Starch and sucrose metabolism	KEGG PATHWAY	sao00500	4	14	0.443188	3921223;3919110;3921224;3919109	SAOUHSC_02661;SAOUHSC_00438;SAOUHSC_02662;SAOUHSC_00437
C5-Branched dibasic acid metabolism	KEGG PATHWAY	sao00660	3	10	0.450608	3919030;3919031;3919483	SAOUHSC_02467;SAOUHSC_02468;SAOUHSC_01218
Methane metabolism	KEGG PATHWAY	sao00680	5	19	0.47629	3919850;3920525;3919361;3921783;3921261	SAOUHSC_00142;SAOUHSC_01846;SAOUHSC_00798;SAOUHSC_01833;SAOUHSC_02822
Glycolysis / Gluconeogenesis	KEGG PATHWAY	sao00010	9	37	0.501147	3919256;3919360;3919361;3920525;3919359;3919358;3919822;3921593;3921261	SAOUHSC_00236;tpiA;SAOUHSC_00798;SAOUHSC_01846;pgk;SAOUHSC_00795;SAOUHSC_00113;SAOUHSC_02597;SAOUHSC_02822
2-Oxocarboxylic acid metabolism	KEGG PATHWAY	sao01210	5	20	0.515132	3919031;3920801;3920145;3920685;3920684	SAOUHSC_02468;SAOUHSC_00914;SAOUHSC_01319;SAOUHSC_01395;SAOUHSC_01394
ABC transporters	KEGG PATHWAY	sao02010	23	99	0.522672	3921420;3920812;3920813;3920810;3920811;3919667;3919511;3920121;3921135;3921615;3921419;3921418;3920680;3919637;3919452;3919638;3919639;3919510;3919509;3919814;3919812;3919813;3920756	SAOUHSC_02765;SAOUHSC_00925;SAOUHSC_00926;SAOUHSC_00923;SAOUHSC_00924;SAOUHSC_02246;SAOUHSC_00749;SAOUHSC_00976;SAOUHSC_02546;SAOUHSC_02741;SAOUHSC_02764;SAOUHSC_02641;SAOUHSC_01389;SAOUHSC_02427;SAOUHSC_00074;SAOUHSC_02428;SAOUHSC_02430;SAOUHSC_00748;SAOUHSC_00747;SAOUHSC_00105;SAOUHSC_00103;SAOUHSC_00104;SAOUHSC_00927
Cationic antimicrobial peptide (CAMP) resistance	KEGG PATHWAY	sao01503	3	12	0.552818	3921865;3921088;3920064	SAOUHSC_02171;SAOUHSC_01739;SAOUHSC_01359
Valine, leucine and isoleucine biosynthesis	KEGG PATHWAY	sao00290	3	13	0.599481	3920228;3920801;3919031	SAOUHSC_01451;SAOUHSC_00914;SAOUHSC_02468
Fatty acid metabolism	KEGG PATHWAY	sao01212	4	18	0.612093	3920354;3920807;3920351;3920352	SAOUHSC_00198;SAOUHSC_00920;SAOUHSC_00195;SAOUHSC_00196
Biosynthesis of secondary metabolites	KEGG PATHWAY	sao01110	50	226	0.631889	3921745;3921744;3920238;3919701;3920833;3920834;3920835;3920836;3919970;3919031;3920015;3921798;3920145;3919483;3920147;3920728;3919358;3919623;3920459;3921670;3921599;3919807;3919359;3921490;3921261;3920242;3919969;3920687;3920686;3920685;3920684;3920837;3919454;3919453;3920390;3919822;3920801;3919361;3921669;3919360;3920146;3920525;3920228;3921489;3919971;3920013;3919972;3920351;3920148;3921278	SAOUHSC_00899;SAOUHSC_00898;SAOUHSC_01483;SAOUHSC_02682;SAOUHSC_01884;ribH;SAOUHSC_01887;SAOUHSC_01888;SAOUHSC_01633;SAOUHSC_02468;SAOUHSC_01599;SAOUHSC_01686;SAOUHSC_01319;SAOUHSC_01218;SAOUHSC_01321;SAOUHSC_01128;SAOUHSC_00795;SAOUHSC_02409;fumC;SAOUHSC_02969;SAOUHSC_02723;SAOUHSC_00097;pgk;SAOUHSC_03009;SAOUHSC_02822;ubiE;SAOUHSC_01632;SAOUHSC_01397;SAOUHSC_01396;SAOUHSC_01395;SAOUHSC_01394;SA…
RNA degradation	KEGG PATHWAY	sao03018	3	14	0.642829	3919045;3919674;3921795	SAOUHSC_01502;groEL;dnaK
Pyruvate metabolism	KEGG PATHWAY	sao00620	8	38	0.651517	3921522;3920525;3920459;3921726;3921546;3919822;3921269;3920801	SAOUHSC_02849;SAOUHSC_01846;fumC;SAOUHSC_01064;SAOUHSC_02875;SAOUHSC_00113;SAOUHSC_02830;SAOUHSC_00914
Sulfur metabolism	KEGG PATHWAY	sao00920	2	10	0.687562	3920579;3919453	SAOUHSC_00422;SAOUHSC_00075
Chloroalkane and chloroalkene degradation	KEGG PATHWAY	sao00625	1	5	0.711948	3919822	SAOUHSC_00113
Degradation of aromatic compounds	KEGG PATHWAY	sao01220	1	5	0.711948	3919822	SAOUHSC_00113
Tyrosine metabolism	KEGG PATHWAY	sao00350	1	5	0.711948	3919822	SAOUHSC_00113
Glycerolipid metabolism	KEGG PATHWAY	sao00561	3	16	0.719262	3919947;3920664;3921599	SAOUHSC_00656;SAOUHSC_00953;SAOUHSC_02723
Biotin metabolism	KEGG PATHWAY	sao00780	2	11	0.730645	3919735;3919734	SAOUHSC_02716;SAOUHSC_02715
beta-Alanine metabolism	KEGG PATHWAY	sao00410	1	6	0.765969	3921375	SAOUHSC_02924
Taurine and hypotaurine metabolism	KEGG PATHWAY	sao00430	1	6	0.765969	3919897	SAOUHSC_01452
Nicotinate and nicotinamide metabolism	KEGG PATHWAY	sao00760	1	7	0.809873	3919807	SAOUHSC_00097
Glutathione metabolism	KEGG PATHWAY	sao00480	1	7	0.809873	3920015	SAOUHSC_01599
Porphyrin and chlorophyll metabolism	KEGG PATHWAY	sao00860	2	14	0.830666	3921798;3919701	SAOUHSC_01686;SAOUHSC_02682
Fatty acid biosynthesis	KEGG PATHWAY	sao00061	2	14	0.830666	3920354;3920807	SAOUHSC_00198;SAOUHSC_00920
Pentose phosphate pathway	KEGG PATHWAY	sao00030	3	20	0.833262	3919809;3920015;3921261	SAOUHSC_00100;SAOUHSC_01599;SAOUHSC_02822
Two-component system	KEGG PATHWAY	sao02020	11	63	0.844378	3920680;3921658;3920937;3921233;3920938;3921659;3921661;3920064;3921241;3921242;3921243	SAOUHSC_01389;nsaS;SAOUHSC_02312;SAOUHSC_02671;SAOUHSC_02313;nsaR;SAOUHSC_02958;SAOUHSC_01359;SAOUHSC_02679;SAOUHSC_02680;SAOUHSC_02681
Selenocompound metabolism	KEGG PATHWAY	sao00450	1	8	0.845551	3921216	SAOUHSC_02654
Ubiquinone and other terpenoid-quinone biosynthesis	KEGG PATHWAY	sao00130	1	8	0.845551	3920242	ubiE
Histidine metabolism	KEGG PATHWAY	sao00340	2	15	0.855712	3921490;3921489	SAOUHSC_03009;SAOUHSC_03008
Metabolic pathways	KEGG PATHWAY	sao01100	93	449	0.860646	3921522;3919701;3921798;3920145;3920146;3920147;3919359;3919466;3919947;3920579;3920578;3920664;3920688;3920687;3920686;3920685;3920684;3921640;3919348;3921489;3919971;3919970;3919972;3921278;3921375;3921745;3921744;3920595;3919031;3919535;3919537;3919539;3919538;3920459;3921670;3919335;3919969;3921261;3920228;3919453;3919850;3921669;3921661;3921667;3920354;3920351;3920353;3920352;3920291;3919016…	SAOUHSC_02849;SAOUHSC_02682;SAOUHSC_01686;SAOUHSC_01319;SAOUHSC_01320;SAOUHSC_01321;pgk;SAOUHSC_00088;SAOUHSC_00656;SAOUHSC_00422;SAOUHSC_00421;SAOUHSC_00953;SAOUHSC_01398;SAOUHSC_01397;SAOUHSC_01396;SAOUHSC_01395;SAOUHSC_01394;SAOUHSC_02933;SAOUHSC_00721;SAOUHSC_03008;gcvT;SAOUHSC_01633;SAOUHSC_01635;SAOUHSC_02840;SAOUHSC_02924;SAOUHSC_00899;SAOUHSC_00898;SAOUHSC_01552;SAOUHSC_02468;SAOUHSC_0030…
Citrate cycle (TCA cycle)	KEGG PATHWAY	sao00020	3	22	0.873584	3920459;3921726;3919483	fumC;SAOUHSC_01064;SAOUHSC_01218
One carbon pool by folate	KEGG PATHWAY	sao00670	1	9	0.874544	3919971	gcvT
Tryptophan metabolism	KEGG PATHWAY	sao00380	1	9	0.874544	3920353	SAOUHSC_00197
Protein export	KEGG PATHWAY	sao03060	2	16	0.877331	3921749;3921748	SAOUHSC_00903;SAOUHSC_00902
DNA replication	KEGG PATHWAY	sao03030	2	16	0.877331	3921802;3921822	holA;SAOUHSC_00349
Propanoate metabolism	KEGG PATHWAY	sao00640	3	23	0.890311	3921375;3919483;3920525	SAOUHSC_02924;SAOUHSC_01218;SAOUHSC_01846
Mismatch repair	KEGG PATHWAY	sao03430	2	17	0.895927	3921802;3921822	holA;SAOUHSC_00349
Folate biosynthesis	KEGG PATHWAY	sao00790	2	18	0.911873	3921661;3919348	SAOUHSC_02958;SAOUHSC_00721
Lysine degradation	KEGG PATHWAY	sao00310	1	11	0.917241	3920353	SAOUHSC_00197
Phenylalanine, tyrosine and tryptophan biosynthesis	KEGG PATHWAY	sao00400	2	19	0.925506	3919972;3920238	SAOUHSC_01635;SAOUHSC_01483
Homologous recombination	KEGG PATHWAY	sao03440	2	20	0.937133	3921802;3921822	holA;SAOUHSC_00349
Purine metabolism	KEGG PATHWAY	sao00230	8	57	0.939589	3921558;3920542;3920729;3921667;3921802;3919807;3921147;3921146	ureC;SAOUHSC_01742;SAOUHSC_01129;SAOUHSC_02965;holA;SAOUHSC_00097;ureB;ureA
Valine, leucine and isoleucine degradation	KEGG PATHWAY	sao00280	1	13	0.945422	3920351	SAOUHSC_00195
Ribosome	KEGG PATHWAY	sao03010	10	71	0.954894	3921507;3921506;3921516;3921503;3921501;3921821;3919324;3920375;3921508;3920089	SAOUHSC_R0007;SAOUHSC_R0006;SAOUHSC_R00016;SAOUHSC_R0003;SAOUHSC_R0001;rpsF;rpmB;rplL;SAOUHSC_R0008;rpsU
Pantothenate and CoA biosynthesis	KEGG PATHWAY	sao00770	1	16	0.970787	3919031	SAOUHSC_02468
Amino sugar and nucleotide sugar metabolism	KEGG PATHWAY	sao00520	2	29	0.987115	3919466;3919837	SAOUHSC_00088;SAOUHSC_00128
Pyrimidine metabolism	KEGG PATHWAY	sao00240	4	46	0.990407	3921802;3921216;3920595;3919807	holA;SAOUHSC_02654;SAOUHSC_01552;SAOUHSC_00097
